# Supplementary material for: Untargeted Metabolomics Reveals Distinct Metabolic Signatures of Lactic Acid Bacteria in Food Fermentation and the Same Pipeline Applied to Foodborne Pathogen Detection
Source: Metabolites. 2026 Jul 22;16(7):513. doi: 10.3390/metabo16070513 (PMC13413759; doi:10.3390/metabo16070513)
Supplement: Supplementary file 1 [file metabolites-16-00513-s001.zip]

Archive with 9 entries (9 files):
- SourceData_Figure1_PCA_PLSDA.csv
- SourceData_Figure2_Volcano_All_Metabolites.csv
- SourceData_Figure3_Heatmap_Top20_Metabolites.csv
- SourceData_Figure4A_Top15_VIP.csv
- SourceData_Figure4B_Class_Statistics.csv
- SourceData_Figure5_KEGG.csv
- SourceData_Figure6_ROC.csv
- SourceData_Table1_Pathogen_Biomarkers_Detailed.csv
- Supplementary Figure S1.pdf
