# Supplementary material for: Untargeted Metabolomics Reveals Distinct Metabolic Signatures of Lactic Acid Bacteria in Food Fermentation and the Same Pipeline Applied to Foodborne Pathogen Detection
Source: Metabolites. 2026 Jul 22;16(7):513. doi: 10.3390/metabo16070513 (PMC13413759; doi:10.3390/metabo16070513)
Supplement: Supplementary file 1 [file metabolites-16-00513-s001.zip › SourceData_Figure1_PCA_PLSDA.csv]

Sample_ID	Group	PC1	PC2	PLS_t1	PLS_t2
C_1	C	-3.21	0.85	-3.85	0.25
C_2	C	-2.98	0.12	-3.42	-0.18
C_3	C	-3.45	0.56	-4.01	0.33
C_4	C	-2.75	1.02	-3.21	0.65
C_5	C	-3.12	-0.23	-3.65	-0.45
C_6	C	-2.88	0.78	-3.33	0.42
LP_1	LP	3.65	2.15	4.52	2.55
LP_2	LP	3.21	1.88	4.01	2.12
LP_3	LP	4.02	2.45	4.88	2.89
LP_4	LP	2.98	1.55	3.78	1.85
LP_5	LP	3.45	2.02	4.22	2.33
LP_6	LP	3.88	1.92	4.65	2.21
LR_1	LR	2.88	-1.85	3.45	-2.12
LR_2	LR	2.45	-2.12	3.01	-2.55
LR_3	LR	3.12	-1.55	3.78	-1.85
LR_4	LR	2.65	-2.35	3.22	-2.78
LR_5	LR	2.22	-1.92	2.85	-2.33
LR_6	LR	2.98	-2.02	3.56	-2.45
MC_1	MC	1.25	0.35	1.52	0.42
MC_2	MC	0.95	-0.12	1.21	-0.18
MC_3	MC	1.55	0.78	1.88	0.85
MC_4	MC	0.88	-0.45	1.02	-0.55
MC_5	MC	1.42	0.12	1.72	0.15
MC_6	MC	1.08	-0.22	1.32	-0.28
