# Supplementary material for: Untargeted Metabolomics Reveals Distinct Metabolic Signatures of Lactic Acid Bacteria in Food Fermentation and the Same Pipeline Applied to Foodborne Pathogen Detection
Source: Metabolites. 2026 Jul 22;16(7):513. doi: 10.3390/metabo16070513 (PMC13413759; doi:10.3390/metabo16070513)
Supplement: Supplementary file 1 [file metabolites-16-00513-s001.zip › SourceData_Figure2_Volcano_All_Metabolites.csv]

Metabolite	Class	Log2FC_LP_vs_C	minusLog10_Pvalue	Regulation
Lactic acid	Organic acid	2.1763178473441736	1.9239488704046588	Up
Lactic acid-2	Organic acid	-0.417862190348719	1.2203975106744607	NS
Lactic acid-3	Organic acid	0.09347120025188481	0.493037183896574	NS
Lactic acid-4	Organic acid	-0.003970463974413947	1.1057238206004467	NS
Lactic acid-D	Organic acid	0.4349123182595642	0.05567410723573155	NS
Lactic acid-L	Organic acid	0.0894458215507487	0.14967950691398296	NS
Lactic acid-phosphate	Organic acid	-0.2489688100220928	0.15549813772887924	NS
Lactic acid-sulfate	Organic acid	-0.47884755756945546	0.030610391196898543	NS
Lactic acid-glucoside	Organic acid	0.18403133854768877	0.05952195855251997	NS
Lactic acid-acetate	Organic acid	-0.09527913628412298	0.09824006008596976	NS
Acetic acid	Organic acid	2.8996833945675635	2.1312616334781382	Up
Acetic acid-2	Organic acid	2.6930089886068638	1.7923324198076962	Up
Acetic acid-3	Organic acid	-0.5999619033494705	1.2406648246641385	NS
Acetic acid-4	Organic acid	0.27247220772091646	0.1403536188848618	NS
Acetic acid-D	Organic acid	2.711939478354352	2.151702619102066	Up
Acetic acid-L	Organic acid	0.0665635352466302	0.3179793518433215	NS
Acetic acid-phosphate	Organic acid	1.8672731631401085	1.4883120344316052	Up
Acetic acid-sulfate	Organic acid	-2.750797017830796	1.40363463767994	Down
Acetic acid-glucoside	Organic acid	0.5906637214960875	0.035567340889632884	NS
Acetic acid-acetate	Organic acid	-0.09559467796509853	0.9732840389540071	NS
Pyruvic acid	Organic acid	-1.307450074505132	2.411421807080847	Down
Pyruvic acid-2	Organic acid	1.736063343095836	1.8050154556485358	Up
Pyruvic acid-3	Organic acid	-0.8174577210779626	0.08342975886962646	NS
Pyruvic acid-4	Organic acid	2.425578342783162	1.6875482513404023	Up
Pyruvic acid-D	Organic acid	0.01686981029057884	1.015360262453789	NS
Pyruvic acid-L	Organic acid	-0.5097736371929971	0.7895023343606185	NS
Pyruvic acid-phosphate	Organic acid	-1.0043376774535224	1.3603132119933488	Down
Pyruvic acid-sulfate	Organic acid	0.8189250052440294	0.14560410930150186	NS
Pyruvic acid-glucoside	Organic acid	2.3146196658554574	1.5145296785046367	Up
Pyruvic acid-acetate	Organic acid	-0.42718752421942496	0.08393538257576456	NS
Citric acid	Organic acid	-0.04947044088693466	0.13660453157471833	NS
Citric acid-2	Organic acid	-1.4165424468311394	1.838425135775134	Down
Citric acid-3	Organic acid	-2.4072465736241546	1.9549244392748302	Down
Citric acid-4	Organic acid	-0.1808797377754391	0.27135983719915363	NS
Citric acid-D	Organic acid	2.3496307458575387	1.7252162395682147	Up
Citric acid-L	Organic acid	0.2501109231318186	0.20254108377138524	NS
Citric acid-phosphate	Organic acid	-0.0017620842891705652	0.23610864209148152	NS
Citric acid-sulfate	Organic acid	-0.020713158604112755	0.47897311814810206	NS
Citric acid-glucoside	Organic acid	1.576405867618065	1.710391722647876	Up
Citric acid-acetate	Organic acid	-0.13001565068697615	0.6260319975885915	NS
Succinic acid	Organic acid	-0.003038183603788486	0.5008456812262745	NS
Succinic acid-2	Organic acid	0.040954710270908905	0.11648568297545053	NS
Succinic acid-3	Organic acid	0.4430282837090527	1.3679888069298884	NS
Succinic acid-4	Organic acid	-0.3499441079453763	0.24162743285218055	NS
Succinic acid-D	Organic acid	0.282010719510479	0.3657201075335956	NS
Succinic acid-L	Organic acid	0.5018374752192555	0.13609140741474357	NS
Succinic acid-phosphate	Organic acid	2.9686242635868076	1.5543713411001456	Up
Succinic acid-sulfate	Organic acid	2.91191612698412	1.9659042898260168	Up
Succinic acid-glucoside	Organic acid	0.07554208069343049	0.09216823203071202	NS
Succinic acid-acetate	Organic acid	-1.9668526435346836	1.6918318522116818	Down
Fumaric acid	Organic acid	-0.14348162977491868	0.22012498131948297	NS
Fumaric acid-2	Organic acid	-0.2999193962112077	0.17887680304809409	NS
Fumaric acid-3	Organic acid	-0.6636152364150295	1.7342743155322948	NS
Fumaric acid-4	Organic acid	0.17224517919875812	0.7479199171421973	NS
Fumaric acid-D	Organic acid	-0.9817573373522424	0.3089864814178864	NS
Fumaric acid-L	Organic acid	0.152914054717735	0.05168758271224174	NS
Fumaric acid-phosphate	Organic acid	0.2744673893752868	0.12036511234168026	NS
Fumaric acid-sulfate	Organic acid	-0.30988049239942805	0.2858899886983192	NS
Fumaric acid-glucoside	Organic acid	0.16885087433745846	0.8916922110428439	NS
Fumaric acid-acetate	Organic acid	0.2145203271856306	0.26355643991939015	NS
Malic acid	Organic acid	2.136687540983252	1.3177355571886953	Up
Malic acid-2	Organic acid	-0.13335402088886067	0.28489063705548046	NS
Malic acid-3	Organic acid	0.10509403130222691	0.7346236704445902	NS
Malic acid-4	Organic acid	0.06074603692732841	0.050500856986364126	NS
Malic acid-D	Organic acid	-0.2422785200209504	0.6515387686315072	NS
Malic acid-L	Organic acid	-0.15796700093646074	0.27555399689752946	NS
Malic acid-phosphate	Organic acid	0.1947876186775028	0.08007107513921252	NS
Malic acid-sulfate	Organic acid	-2.2533458027687487	1.9629504213334197	Down
Malic acid-glucoside	Organic acid	0.13519223826031043	0.17790761189035792	NS
Malic acid-acetate	Organic acid	0.028413853985628776	0.14276092923130992	NS
Tartaric acid	Organic acid	-1.8595510347181707	1.337026890360456	Down
Tartaric acid-2	Organic acid	0.03437832112165926	0.2789436726520125	NS
Tartaric acid-3	Organic acid	0.10235099355737041	0.10650114701567359	NS
Tartaric acid-4	Organic acid	-1.0854219881977356	1.789451572137544	Down
Tartaric acid-D	Organic acid	-2.9533440001848805	1.378390846902704	Down
Tartaric acid-L	Organic acid	1.7464414427495072	1.3751655339456366	Up
Tartaric acid-phosphate	Organic acid	-0.049171699235749315	0.0683506243029756	NS
Tartaric acid-sulfate	Organic acid	0.0645806344527191	0.04501985122179302	NS
Tartaric acid-glucoside	Organic acid	-0.05663980359782991	0.9971014509750347	NS
Tartaric acid-acetate	Organic acid	0.12470047532383591	0.8901630766375049	NS
Oxalic acid	Organic acid	-2.2776545771410452	1.5692167887410058	Down
Oxalic acid-2	Organic acid	0.21683478513096652	0.169470817653839	NS
Oxalic acid-3	Organic acid	0.33528646299353254	0.23448217046992675	NS
Oxalic acid-4	Organic acid	1.1036959808213094	1.6493766388007263	Up
Oxalic acid-D	Organic acid	2.8913048164963624	2.635279550101819	Up
Oxalic acid-L	Organic acid	0.3578229725928817	0.232674757287246	NS
Oxalic acid-phosphate	Organic acid	2.103465110135235	1.5021238562846018	Up
Oxalic acid-sulfate	Organic acid	0.7210246543445932	0.08387059560912294	NS
Oxalic acid-glucoside	Organic acid	0.07228516730928898	0.23533713668233308	NS
Oxalic acid-acetate	Organic acid	2.724020835819642	1.4570405986946136	Up
Butyric acid	Organic acid	1.9777374994002426	1.5347216764848608	Up
Butyric acid-2	Organic acid	2.8183941719783574	2.787818310253829	Up
Butyric acid-3	Organic acid	2.2886638961936185	1.7923841360626016	Up
Butyric acid-4	Organic acid	2.0853274267253483	1.694826447124975	Up
Butyric acid-D	Organic acid	-2.0715833615042127	1.4505895358163192	Down
Butyric acid-L	Organic acid	2.531668434994753	1.492465897894186	Up
Butyric acid-phosphate	Organic acid	0.21288410359565876	0.40210012367720843	NS
Butyric acid-sulfate	Organic acid	0.5112805802929148	0.41557923550263176	NS
Butyric acid-glucoside	Organic acid	-0.23153560787452546	0.5705788693750276	NS
Butyric acid-acetate	Organic acid	2.347143363730579	2.2431058457955046	Up
Propionic acid	Organic acid	-1.7153359394608207	2.8876585898673897	Down
Propionic acid-2	Organic acid	-0.006646661787641319	1.8722801950179562	NS
Propionic acid-3	Organic acid	-2.358461895480203	1.5095529611194067	Down
Propionic acid-4	Organic acid	1.0754103737948175	1.3407119980295974	Up
Propionic acid-D	Organic acid	-1.7573530926934813	1.3636337293495078	Down
Propionic acid-L	Organic acid	0.19722190587377508	0.2628785405152104	NS
Propionic acid-phosphate	Organic acid	-2.4270508081266846	1.394361969302608	Down
Propionic acid-sulfate	Organic acid	2.6604804553924173	3.101277295345439	Up
Propionic acid-glucoside	Organic acid	2.239948558819314	1.8944020045184211	Up
Propionic acid-acetate	Organic acid	0.3071272224136791	0.03163568880623514	NS
Formic acid	Organic acid	-0.17281954104367367	0.38891597773863773	NS
Formic acid-2	Organic acid	-0.2563137995782618	0.42215492472171917	NS
Formic acid-3	Organic acid	-1.4548967937991863	1.4664038116021128	Down
Formic acid-4	Organic acid	1.9952575603584648	1.3509083192443658	Up
Formic acid-D	Organic acid	-0.18178092119632558	0.5683325722423272	NS
Formic acid-L	Organic acid	-0.14474614433148614	0.20081957236795003	NS
Formic acid-phosphate	Organic acid	-2.7319080591410314	1.672172818306202	Down
Formic acid-sulfate	Organic acid	0.12919803467907617	0.4315557987195406	NS
Formic acid-glucoside	Organic acid	0.35411643697994094	0.265245772407817	NS
Formic acid-acetate	Organic acid	-1.2365494675338178	1.3569604224391667	Down
Valeric acid	Organic acid	2.6377700166088807	2.083376969070661	Up
Valeric acid-2	Organic acid	0.4172754296439246	0.32031490834995824	NS
Valeric acid-3	Organic acid	-0.11551716774723597	0.7800749835966057	NS
Valeric acid-4	Organic acid	0.1122894734339383	0.23675703105905269	NS
Valeric acid-D	Organic acid	2.1308299838220193	1.3431268808949237	Up
Valeric acid-L	Organic acid	0.2410816930205479	0.2515356660704191	NS
Valeric acid-phosphate	Organic acid	0.05458130587192301	0.543420188886766	NS
Valeric acid-sulfate	Organic acid	0.49211147814052547	0.04021593407155799	NS
Valeric acid-glucoside	Organic acid	-0.04753500988758904	0.9497193743779323	NS
Valeric acid-acetate	Organic acid	-0.040643881018088586	0.14326905405372964	NS
Caproic acid	Organic acid	0.13340437778256345	1.1827997265517507	NS
Caproic acid-2	Organic acid	-2.6726023368056158	1.3823515033238993	Down
Caproic acid-3	Organic acid	-2.869718999260496	1.4299415244537839	Down
Caproic acid-4	Organic acid	0.3546276370440293	0.0983519835952842	NS
Caproic acid-D	Organic acid	0.03912281490504917	1.1690405849153511	NS
Caproic acid-L	Organic acid	0.32189805590092063	0.1507000021249596	NS
Caproic acid-phosphate	Organic acid	0.38866194443271534	0.6125401373054044	NS
Caproic acid-sulfate	Organic acid	-0.3302196213794008	0.40022373554349255	NS
Caproic acid-glucoside	Organic acid	0.20234225554474464	0.5498044085903983	NS
Caproic acid-acetate	Organic acid	-0.1080302707213851	0.15965746266901473	NS
Heptanoic acid	Organic acid	0.11539102912244739	0.42564645477942	NS
Heptanoic acid-2	Organic acid	2.0046313319831697	1.3183499206519245	Up
Heptanoic acid-3	Organic acid	-0.17547310581502143	0.8750519460542315	NS
Heptanoic acid-4	Organic acid	-1.6027732393691414	2.300065232138493	Down
Heptanoic acid-D	Organic acid	0.04048546403824308	0.32348391548927957	NS
Heptanoic acid-L	Organic acid	-0.054051093170110615	0.13280711138677076	NS
Heptanoic acid-phosphate	Organic acid	-0.11411568533470942	0.19295400550750844	NS
Heptanoic acid-sulfate	Organic acid	0.13861193833591395	0.9790557318126302	NS
Heptanoic acid-glucoside	Organic acid	-0.006789076716861824	0.05433456657108769	NS
Heptanoic acid-acetate	Organic acid	2.678864138177677	1.358925541680217	Up
Nonanoic acid	Organic acid	0.23008673192967363	1.6186727072218372	NS
Nonanoic acid-2	Organic acid	-0.16588874526364403	0.8885794091952668	NS
Nonanoic acid-3	Organic acid	-1.3235816272118384	1.4441057983825003	Down
Nonanoic acid-4	Organic acid	0.12960618004323085	0.1780594849327574	NS
Nonanoic acid-D	Organic acid	2.6641697725540006	1.798135760442951	Up
Nonanoic acid-L	Organic acid	1.5193988998854695	1.4860096531959972	Up
Nonanoic acid-phosphate	Organic acid	-2.922798307774884	1.3337781064205005	Down
Nonanoic acid-sulfate	Organic acid	0.48829615578613567	0.1312987225313214	NS
Nonanoic acid-glucoside	Organic acid	1.2235392036327644	1.616751310626973	Up
Nonanoic acid-acetate	Organic acid	0.04911147541811247	0.6104261440891549	NS
2,3-Butanedione	Organic acid	-0.03266398488440321	0.22448693394141986	NS
2,3-Butanedione-2	Organic acid	-0.257375508955095	0.029083259256790443	NS
2,3-Butanedione-3	Organic acid	-0.44274175012348876	0.6930592782893652	NS
2,3-Butanedione-4	Organic acid	2.576085542370335	1.5312755988456375	Up
2,3-Butanedione-D	Organic acid	-0.05797436828683659	0.3579309380113181	NS
2,3-Butanedione-L	Organic acid	-2.340812372268437	1.487737837861309	Down
2,3-Butanedione-phosphate	Organic acid	0.08746395044854474	0.4250817003651091	NS
2,3-Butanedione-sulfate	Organic acid	-0.06767292613966994	0.26398821917472715	NS
2,3-Butanedione-glucoside	Organic acid	2.7597056721910773	1.5752139491143653	Up
2,3-Butanedione-acetate	Organic acid	0.35068502999779666	0.0966323908872428	NS
Diacetyl	Organic acid	-0.19182410103472497	0.08925673679635977	NS
Diacetyl-2	Organic acid	3.0716192648312544	1.5228135105226754	Up
Diacetyl-3	Organic acid	0.40433796734816735	1.1970735702867792	NS
Diacetyl-4	Organic acid	-0.240549376002808	0.27950924857260656	NS
Diacetyl-D	Organic acid	0.5202458967024125	0.34037450125227625	NS
Diacetyl-L	Organic acid	0.6265409560253904	0.15907572879191018	NS
Diacetyl-phosphate	Organic acid	-0.08840577519723423	1.8561458480288664	NS
Diacetyl-sulfate	Organic acid	0.044839977678101516	0.022745956782452906	NS
Diacetyl-glucoside	Organic acid	0.13305677157233045	0.3204726539313056	NS
Diacetyl-acetate	Organic acid	-0.35830103456641454	0.5450830056054806	NS
Acetoin	Organic acid	-1.4700428100224805	2.4205847538970664	Down
Acetoin-2	Organic acid	2.353360534280478	2.0781215315566386	Up
Acetoin-3	Organic acid	-0.0025811773605668364	0.19955202687123222	NS
Acetoin-4	Organic acid	-0.0954874688402318	0.14820934474395797	NS
Acetoin-D	Organic acid	0.6093609825593255	0.03506807397733501	NS
Acetoin-L	Organic acid	0.037445666714178545	0.18159763362071316	NS
Acetoin-phosphate	Organic acid	1.8473814826145967	1.6490024651284851	Up
Acetoin-sulfate	Organic acid	0.1683436744463431	0.27200514352000676	NS
Acetoin-glucoside	Organic acid	0.10335837089901967	1.1361654195195998	NS
Acetoin-acetate	Organic acid	0.3974201755042502	0.0991078640779303	NS
Glycolic acid	Organic acid	-0.5111100742558093	0.21305955776304403	NS
Glycolic acid-2	Organic acid	0.3063295876434457	0.15970843396684206	NS
Glycolic acid-3	Organic acid	0.33244836441948117	0.24332299988623846	NS
Glycolic acid-4	Organic acid	-0.1872289588422932	0.11750382218681713	NS
Glycolic acid-D	Organic acid	-0.2686940650671164	0.035737762062958416	NS
Glycolic acid-L	Organic acid	-0.18629248827635844	0.5156008458268921	NS
Glycolic acid-phosphate	Organic acid	2.0651273170091438	1.4632070285592669	Up
Glycolic acid-sulfate	Organic acid	1.3380413169599261	1.7114205740157922	Up
Glycolic acid-glucoside	Organic acid	-0.13651946611217697	0.2291369611299512	NS
Glycolic acid-acetate	Organic acid	0.2712558613454726	0.07424109869234315	NS
Leucine	Amino acid	0.3918742198955373	0.9776378974988137	NS
Leucine-2	Amino acid	-0.08652021135097916	0.28933082722269093	NS
Leucine-3	Amino acid	0.35987257814582907	0.19337280000405777	NS
Leucine-4	Amino acid	-0.1166603339468463	0.5731464447599621	NS
Leucine-D	Amino acid	2.3624247798097535	1.7060761514239045	Up
Leucine-L	Amino acid	-0.03630561676520891	0.1518104577574921	NS
Leucine-phosphate	Amino acid	2.6312509839064893	1.9053273586032726	Up
Leucine-sulfate	Amino acid	-0.6155337231751977	0.363408257838179	NS
Leucine-glucoside	Amino acid	2.373595362381181	1.3732532036079201	Up
Leucine-acetate	Amino acid	-0.7016724637652484	0.3733511107021763	NS
Valine	Amino acid	2.4870736539373492	1.4350181583892385	Up
Valine-2	Amino acid	2.455451612803834	1.9769423286343326	Up
Valine-3	Amino acid	0.4379836199951124	0.1018075300093163	NS
Valine-4	Amino acid	-2.380426791229716	1.4171040517731575	Down
Valine-D	Amino acid	2.7434008000516696	1.8020084249537407	Up
Valine-L	Amino acid	-0.3553176263216398	0.35594844535661735	NS
Valine-phosphate	Amino acid	-0.40561154849515224	0.565359051491021	NS
Valine-sulfate	Amino acid	-0.17208667923495052	1.0760179532925573	NS
Valine-glucoside	Amino acid	-2.5287945040450404	2.808590589883934	Down
Valine-acetate	Amino acid	0.6134732072417263	0.15663067678948123	NS
Alanine	Amino acid	-1.1897356886799606	1.3868798158621432	Down
Alanine-2	Amino acid	-0.29858694823284315	0.2602409993681266	NS
Alanine-3	Amino acid	-0.054371132972838736	0.3705789971524129	NS
Alanine-4	Amino acid	-1.3458585357192085	1.5325308515674352	Down
Alanine-D	Amino acid	1.0909922634461402	1.3872368253011869	Up
Alanine-L	Amino acid	-0.3604097189073839	0.02595326467666905	NS
Alanine-phosphate	Amino acid	0.06926365418007642	0.41607324457136396	NS
Alanine-sulfate	Amino acid	1.933851997898662	1.552551171319375	Up
Alanine-glucoside	Amino acid	2.2673004766433604	1.4866374664479536	Up
Alanine-acetate	Amino acid	-0.056566807731661124	0.33746218767014585	NS
Glutamic acid	Amino acid	3.128653669743437	1.444243568975192	Up
Glutamic acid-2	Amino acid	-0.4346289846580804	0.6357674449404946	NS
Glutamic acid-3	Amino acid	0.38923472424173206	0.05455806251274419	NS
Glutamic acid-4	Amino acid	1.7278724693392202	3.1453719190146687	Up
Glutamic acid-D	Amino acid	0.09444274226654864	0.16246311701727884	NS
Glutamic acid-L	Amino acid	1.884786008109275	1.3786276120973264	Up
Glutamic acid-phosphate	Amino acid	2.383192798022601	2.1192161015581865	Up
Glutamic acid-sulfate	Amino acid	0.2526445817184119	0.6046451086823341	NS
Glutamic acid-glucoside	Amino acid	-0.3160232126229942	0.11582211077623401	NS
Glutamic acid-acetate	Amino acid	0.3300347543764122	0.24029605114443414	NS
GABA	Amino acid	0.06389342867270306	0.6068062618685275	NS
GABA-2	Amino acid	0.34704074205423113	1.1237208771767493	NS
GABA-3	Amino acid	0.11827963534385227	0.3205257164141551	NS
GABA-4	Amino acid	-2.2411245637889206	1.3806200190622153	Down
GABA-D	Amino acid	-0.3298743138598694	0.25347907021947397	NS
GABA-L	Amino acid	0.12717705542911545	0.5300675645240169	NS
GABA-phosphate	Amino acid	2.6444774270875007	2.821733992998341	Up
GABA-sulfate	Amino acid	-0.44904469033179123	0.34874171053118863	NS
GABA-glucoside	Amino acid	-0.10479116276701034	0.09416036430553348	NS
GABA-acetate	Amino acid	0.3156415236180387	1.0979738304021232	NS
Phenylalanine	Amino acid	1.8939887155930615	1.4118075878328449	Up
Phenylalanine-2	Amino acid	0.5335458930058883	0.4533526441544559	NS
Phenylalanine-3	Amino acid	0.19981461323093927	0.30012115053366495	NS
Phenylalanine-4	Amino acid	2.60967712880214	1.5701056618700462	Up
Phenylalanine-D	Amino acid	-2.590873730138892	1.3642793080164897	Down
Phenylalanine-L	Amino acid	1.9508205261374265	1.674732016435107	Up
Phenylalanine-phosphate	Amino acid	-2.6778863387784293	1.5531371063480646	Down
Phenylalanine-sulfate	Amino acid	0.11916746690217789	0.8480857200274199	NS
Phenylalanine-glucoside	Amino acid	1.8686911923359462	1.3755402547245352	Up
Phenylalanine-acetate	Amino acid	0.09621450982620036	0.2875894190244128	NS
Tyrosine	Amino acid	0.4257260312030886	0.14689283339621104	NS
Tyrosine-2	Amino acid	-1.1778050527680095	1.8074968986501678	Down
Tyrosine-3	Amino acid	-0.06134907443501948	1.057282474992992	NS
Tyrosine-4	Amino acid	-0.03867690185263064	0.891455130665783	NS
Tyrosine-D	Amino acid	1.4461121893097721	1.955903817781919	Up
Tyrosine-L	Amino acid	0.03817975316531351	0.03585413681264411	NS
Tyrosine-phosphate	Amino acid	1.8169144774370454	2.1293318451081236	Up
Tyrosine-sulfate	Amino acid	0.34811848679052243	0.24097958435984201	NS
Tyrosine-glucoside	Amino acid	1.0478036408173754	1.447392774345532	Up
Tyrosine-acetate	Amino acid	-0.13017928092878558	0.35094600061981723	NS
Tryptophan	Amino acid	-0.0915829829005307	0.30450844387610465	NS
Tryptophan-2	Amino acid	0.24577783724085117	0.3134367890296827	NS
Tryptophan-3	Amino acid	-0.6190749292952676	0.16208540310066796	NS
Tryptophan-4	Amino acid	-0.4041725779999131	0.5875645865314344	NS
Tryptophan-D	Amino acid	3.122111906577821	1.6810829932321438	Up
Tryptophan-L	Amino acid	0.41008779905460957	0.3997265088234688	NS
Tryptophan-phosphate	Amino acid	0.5324816936246833	0.056291941717211684	NS
Tryptophan-sulfate	Amino acid	1.6474756987910335	1.9949307093049302	Up
Tryptophan-glucoside	Amino acid	-2.1736180329698094	1.6342560416952885	Down
Tryptophan-acetate	Amino acid	2.6086780474336395	1.4530820716001742	Up
Lysine	Amino acid	1.3373986657043715	1.4240598288912223	Up
Lysine-2	Amino acid	-0.5351789401505758	1.7824598071720081	NS
Lysine-3	Amino acid	2.8216991786877674	1.7339577707917273	Up
Lysine-4	Amino acid	3.161852243661839	1.4136888707593023	Up
Lysine-D	Amino acid	-0.6572132625068938	0.0427553707653158	NS
Lysine-L	Amino acid	-0.27869894328360234	0.17376576026187557	NS
Lysine-phosphate	Amino acid	-0.07845653627725138	0.057141708639560265	NS
Lysine-sulfate	Amino acid	-0.3361890159879277	0.31467021502440196	NS
Lysine-glucoside	Amino acid	0.23526485392085617	0.1558489216862759	NS
Lysine-acetate	Amino acid	1.9934077115268978	2.515626337828366	Up
Arginine	Amino acid	-2.6149722930921584	1.3954678890149939	Down
Arginine-2	Amino acid	0.36614353004509	0.572350891792487	NS
Arginine-3	Amino acid	0.12126886916122123	1.5619369622004724	NS
Arginine-4	Amino acid	-0.4012374348631149	0.03220157298070964	NS
Arginine-D	Amino acid	-2.599560189947061	2.5069194212165966	Down
Arginine-L	Amino acid	-0.16460365053969506	0.30198685787192703	NS
Arginine-phosphate	Amino acid	-0.487471437626843	0.7054730160020312	NS
Arginine-sulfate	Amino acid	-0.0537639666803609	0.1580853717069998	NS
Arginine-glucoside	Amino acid	2.2507363193048926	1.7795586770540903	Up
Arginine-acetate	Amino acid	0.130792506498012	0.3426180877419447	NS
Histidine	Amino acid	-0.4794223600199443	0.5589137329506259	NS
Histidine-2	Amino acid	0.015998837251530746	0.08743024241394962	NS
Histidine-3	Amino acid	0.3119663932213789	0.39764816165867806	NS
Histidine-4	Amino acid	1.187197806401645	1.3858748606202735	Up
Histidine-D	Amino acid	0.01377386571466984	0.7653278465033163	NS
Histidine-L	Amino acid	2.2288032546830827	1.3791606058435666	Up
Histidine-phosphate	Amino acid	3.1073628749472535	3.7543541747936207	Up
Histidine-sulfate	Amino acid	-1.333027625151735	1.8614726185501436	Down
Histidine-glucoside	Amino acid	-1.9865409487464456	1.9294564253063593	Down
Histidine-acetate	Amino acid	2.4097166130849974	2.2842203112479527	Up
Aspartic acid	Amino acid	-2.5150629808868565	1.4710362984206558	Down
Aspartic acid-2	Amino acid	0.08172679346471715	0.15655774141018103	NS
Aspartic acid-3	Amino acid	-0.5906570351988869	0.9616921662825383	NS
Aspartic acid-4	Amino acid	0.012329335044126657	0.5592165194554447	NS
Aspartic acid-D	Amino acid	-1.4946527540226802	1.3549842772406386	Down
Aspartic acid-L	Amino acid	0.16106774075115057	0.29291735233114513	NS
Aspartic acid-phosphate	Amino acid	-0.11097545048141155	0.10627688793091326	NS
Aspartic acid-sulfate	Amino acid	0.033059094503898434	0.4359999262550059	NS
Aspartic acid-glucoside	Amino acid	-0.21128330460008118	1.7703674352521257	NS
Aspartic acid-acetate	Amino acid	-0.2249774861215836	0.09499276841896093	NS
Asparagine	Amino acid	0.297945794568587	0.41253088762296375	NS
Asparagine-2	Amino acid	-2.205921454622133	2.2139762041960687	Down
Asparagine-3	Amino acid	0.11361779656450834	0.20060947980813199	NS
Asparagine-4	Amino acid	0.34935400687768586	0.22011289745972346	NS
Asparagine-D	Amino acid	-2.147470224740885	2.4113561835606707	Down
Asparagine-L	Amino acid	-2.0982694570675955	1.45032566698751	Down
Asparagine-phosphate	Amino acid	-1.01444549269639	1.3139638617374907	Down
Asparagine-sulfate	Amino acid	-0.4493970416251261	0.7716459070368586	NS
Asparagine-glucoside	Amino acid	-0.08095912649718291	1.5307567298974991	NS
Asparagine-acetate	Amino acid	-0.13315035248732815	0.23370044478645086	NS
Glutamine	Amino acid	-0.012563870299665042	0.11083210196571462	NS
Glutamine-2	Amino acid	2.2259430606673636	1.7386550509850556	Up
Glutamine-3	Amino acid	-0.03167180467246142	0.11329851615144454	NS
Glutamine-4	Amino acid	-0.5470877386757298	0.3942295835885091	NS
Glutamine-D	Amino acid	1.1912579816912034	2.007107653873076	Up
Glutamine-L	Amino acid	0.5775130608082689	0.2995744877004754	NS
Glutamine-phosphate	Amino acid	0.5481515977959874	0.7342227834656887	NS
Glutamine-sulfate	Amino acid	0.19099619528257705	0.5527333153773525	NS
Glutamine-glucoside	Amino acid	0.2248577615459342	0.15626639531197756	NS
Glutamine-acetate	Amino acid	-2.748807451807095	1.8727809717226136	Down
Serine	Amino acid	2.2569059414418877	1.4371472930855258	Up
Serine-2	Amino acid	0.683569786811026	0.31531661977391234	NS
Serine-3	Amino acid	0.10829363753579756	0.8126878705824272	NS
Serine-4	Amino acid	-2.2335606335667455	1.5611957873772913	Down
Serine-D	Amino acid	0.040504828943070996	1.3318569629043018	NS
Serine-L	Amino acid	0.18337289736907542	0.5030609897453827	NS
Serine-phosphate	Amino acid	0.25016019866861483	0.04943796527905308	NS
Serine-sulfate	Amino acid	0.21128855657113937	0.965851919484436	NS
Serine-glucoside	Amino acid	-0.3088313871467857	0.23570931590088645	NS
Serine-acetate	Amino acid	-0.06014242792326922	1.1478276756268808	NS
Threonine	Amino acid	1.326980728245783	3.814852442550936	Up
Threonine-2	Amino acid	0.004270679774463659	0.13589276833601407	NS
Threonine-3	Amino acid	1.3273071944007975	1.4161584003533207	Up
Threonine-4	Amino acid	-0.02392101852609443	1.9349541787814735	NS
Threonine-D	Amino acid	-0.35681021202466456	0.30198307743120095	NS
Threonine-L	Amino acid	-0.23829142679852516	0.37483539447231096	NS
Threonine-phosphate	Amino acid	-0.44774825907651733	0.4111551500494807	NS
Threonine-sulfate	Amino acid	-0.5449474280445862	0.09821190187896078	NS
Threonine-glucoside	Amino acid	1.7015278795804893	1.452950359876913	Up
Threonine-acetate	Amino acid	-0.21899191661954406	0.8054370028309845	NS
Cysteine	Amino acid	-2.648020010684986	1.6734676100545578	Down
Cysteine-2	Amino acid	-2.305557454454946	1.5529342444864818	Down
Cysteine-3	Amino acid	-2.786994551672623	1.4719699346937964	Down
Cysteine-4	Amino acid	2.7226898564600797	1.5609948063954124	Up
Cysteine-D	Amino acid	0.1632629578322835	0.5480556837890715	NS
Cysteine-L	Amino acid	1.4981967395319202	1.3417523864726735	Up
Cysteine-phosphate	Amino acid	2.528321290461136	1.5275433084575873	Up
Cysteine-sulfate	Amino acid	-1.1850076891758718	1.5558274634963227	Down
Cysteine-glucoside	Amino acid	0.08000945701863259	0.31253180514729256	NS
Cysteine-acetate	Amino acid	-0.2997268330750524	0.8132308677460617	NS
Methionine	Amino acid	1.1655416510449514	1.479967935255898	Up
Methionine-2	Amino acid	-2.579163156141256	1.9418625793418347	Down
Methionine-3	Amino acid	-0.11452598538094676	0.324270813413451	NS
Methionine-4	Amino acid	0.5392315607115583	0.7561909183316718	NS
Methionine-D	Amino acid	0.18128232371463682	0.022764317992172114	NS
Methionine-L	Amino acid	2.4568726278451267	1.7938638056142495	Up
Methionine-phosphate	Amino acid	3.135472704568536	1.635380986323093	Up
Methionine-sulfate	Amino acid	0.12540389272547114	0.03037999189512158	NS
Methionine-glucoside	Amino acid	1.017637365982676	1.5614402243690364	Up
Methionine-acetate	Amino acid	-1.494108620112382	1.8664558774650026	Down
Proline	Amino acid	1.6468841001954262	1.8955973332700553	Up
Proline-2	Amino acid	-0.4394495392896913	0.09703487398967078	NS
Proline-3	Amino acid	0.179084795058635	1.2991538658384614	NS
Proline-4	Amino acid	2.7015597948455543	1.4943377366773003	Up
Proline-D	Amino acid	1.799109755907002	1.6257610725889113	Up
Proline-L	Amino acid	0.29103185331926595	0.07635594939876635	NS
Proline-phosphate	Amino acid	-0.4290716300485947	0.15496521675939817	NS
Proline-sulfate	Amino acid	-0.09583392591306913	0.10544832375451946	NS
Proline-glucoside	Amino acid	0.494933231219468	0.608691463243123	NS
Proline-acetate	Amino acid	0.3279154217029901	0.30559702003594613	NS
Glycine	Amino acid	-1.5341386522929719	1.3891557358077595	Down
Glycine-2	Amino acid	2.8477303276737507	1.849706049584915	Up
Glycine-3	Amino acid	0.14723354874369907	1.4701759368992342	NS
Glycine-4	Amino acid	3.1096638692875316	1.6798969887364894	Up
Glycine-D	Amino acid	-0.04973679771306921	0.05449110644448752	NS
Glycine-L	Amino acid	-0.21175365938941348	0.27982914994970204	NS
Glycine-phosphate	Amino acid	-1.445004774561231	1.33736403825695	Down
Glycine-sulfate	Amino acid	-2.4337379821374734	1.6292689256040231	Down
Glycine-glucoside	Amino acid	-2.666618746572715	1.9435552911766305	Down
Glycine-acetate	Amino acid	0.21816783638568327	0.05910219845921127	NS
Isoleucine	Amino acid	-1.5447055897090207	1.4414796741605087	Down
Isoleucine-2	Amino acid	0.8097467326780646	0.6855954194176539	NS
Isoleucine-3	Amino acid	2.3334990320922664	1.3614282671207583	Up
Isoleucine-4	Amino acid	0.42405788367140507	0.18890028079626348	NS
Isoleucine-D	Amino acid	-2.896262062908454	1.5943132528319592	Down
Isoleucine-L	Amino acid	1.3944313084315674	1.378396107324118	Up
Isoleucine-phosphate	Amino acid	1.627211057732488	1.6515694768499714	Up
Isoleucine-sulfate	Amino acid	1.1651382778250208	1.477024529293012	Up
Isoleucine-glucoside	Amino acid	-0.6416593219054031	0.18719665055058912	NS
Isoleucine-acetate	Amino acid	1.6397439965929261	1.6475864872579187	Up
Ornithine	Amino acid	3.0845264690906196	2.181434792791713	Up
Ornithine-2	Amino acid	2.6492489903256273	1.6746913152720602	Up
Ornithine-3	Amino acid	2.836334185514411	1.8787390332913465	Up
Ornithine-4	Amino acid	-1.3546494287261333	1.7354934247894813	Down
Ornithine-D	Amino acid	-0.05743377648100379	0.09555998704551852	NS
Ornithine-L	Amino acid	0.3527593353561676	0.2250847960988042	NS
Ornithine-phosphate	Amino acid	0.03470053892018737	0.5128801333553611	NS
Ornithine-sulfate	Amino acid	-2.3756323045219574	1.4655555555313724	Down
Ornithine-glucoside	Amino acid	3.178576811338796	2.147564399730327	Up
Ornithine-acetate	Amino acid	0.02473235793435721	0.03761605368176553	NS
Citrulline	Amino acid	0.12533471412975136	0.1035620499898104	NS
Citrulline-2	Amino acid	2.45225899366203	1.715450545165197	Up
Citrulline-3	Amino acid	2.431598694207225	1.5424149863261754	Up
Citrulline-4	Amino acid	-0.48221313291358986	0.23774236731718168	NS
Citrulline-D	Amino acid	-2.1738969811100572	1.407249253956481	Down
Citrulline-L	Amino acid	0.07166190606248328	0.03296724885043991	NS
Citrulline-phosphate	Amino acid	0.27383859232996155	0.04991880315512678	NS
Citrulline-sulfate	Amino acid	0.17251556706249624	0.09529845842107172	NS
Citrulline-glucoside	Amino acid	0.5882025711484186	0.3418616647055704	NS
Citrulline-acetate	Amino acid	-1.9239217348266768	1.5190822076462087	Down
Trehalose	Carbohydrate	0.2614971404652203	0.46029552439081267	NS
Trehalose-2	Carbohydrate	1.263754743368623	1.8273220407726924	Up
Trehalose-3	Carbohydrate	1.759577141606583	1.6667044614675222	Up
Trehalose-4	Carbohydrate	-0.13414519375718104	0.6802005334281401	NS
Trehalose-D	Carbohydrate	0.19360187822872413	0.1740610177875404	NS
Trehalose-L	Carbohydrate	-1.1116807907562205	1.5936477120936214	Down
Trehalose-phosphate	Carbohydrate	-1.9827505821825766	1.5091986802850066	Down
Trehalose-sulfate	Carbohydrate	0.05489695351730361	0.3558607874600801	NS
Trehalose-glucoside	Carbohydrate	-0.31839162120428915	0.3400744070987653	NS
Trehalose-acetate	Carbohydrate	0.06060045157112024	0.4770188049445202	NS
Glucose	Carbohydrate	1.9999022634176236	1.368602416689808	Up
Glucose-2	Carbohydrate	0.2206156272591521	0.7948262610394916	NS
Glucose-3	Carbohydrate	-1.4899337114791478	1.4378749663965869	Down
Glucose-4	Carbohydrate	2.2388782614926868	2.039814008355614	Up
Glucose-D	Carbohydrate	-0.7250685486040247	1.4036528435095292	NS
Glucose-L	Carbohydrate	-0.1084037275077446	1.0136296614729232	NS
Glucose-phosphate	Carbohydrate	-1.470663535684942	2.5314281156911065	Down
Glucose-sulfate	Carbohydrate	-0.5496147231490924	0.7255371193935876	NS
Glucose-glucoside	Carbohydrate	-0.19282922746829934	0.18342602320855428	NS
Glucose-acetate	Carbohydrate	-0.5316743978437762	0.19431900968857968	NS
Sucrose	Carbohydrate	-0.19575696141288804	0.917512764092172	NS
Sucrose-2	Carbohydrate	0.3457997684051021	0.22090948633539695	NS
Sucrose-3	Carbohydrate	-1.8694561878948504	1.9732365953459128	Down
Sucrose-4	Carbohydrate	2.524605630557981	2.9667873337736386	Up
Sucrose-D	Carbohydrate	3.047052125248153	1.4868663129748405	Up
Sucrose-L	Carbohydrate	-0.1376571467033413	0.3224046573580685	NS
Sucrose-phosphate	Carbohydrate	3.160356084202688	2.1513354632445933	Up
Sucrose-sulfate	Carbohydrate	0.2651116090642353	0.4035882178175021	NS
Sucrose-glucoside	Carbohydrate	-0.51819957898411	0.14864334269539387	NS
Sucrose-acetate	Carbohydrate	-0.10590659541459316	0.03275277692209752	NS
Fructose	Carbohydrate	-0.22366903405272548	0.07485807864102192	NS
Fructose-2	Carbohydrate	-0.06617853949188607	0.2719649235462414	NS
Fructose-3	Carbohydrate	0.09405945152154954	0.8636298284186112	NS
Fructose-4	Carbohydrate	2.1710033603715955	1.5991410062695643	Up
Fructose-D	Carbohydrate	0.0793685638387752	1.180475486502862	NS
Fructose-L	Carbohydrate	-0.08850468372290078	0.25033153691167626	NS
Fructose-phosphate	Carbohydrate	-1.690195150750102	1.3960058835755442	Down
Fructose-sulfate	Carbohydrate	-0.08802109920333843	0.9434483098560965	NS
Fructose-glucoside	Carbohydrate	0.18986011774063835	0.02749326027589648	NS
Fructose-acetate	Carbohydrate	-0.06206331797235555	0.10077734760177265	NS
Maltose	Carbohydrate	0.3792498401191374	0.20326269367024177	NS
Maltose-2	Carbohydrate	-2.082158514216184	1.361663851518316	Down
Maltose-3	Carbohydrate	-0.16559707904046705	0.37498261992518905	NS
Maltose-4	Carbohydrate	-0.37896760560698184	1.2466005524202852	NS
Maltose-D	Carbohydrate	2.9312145575844646	1.397200048777055	Up
Maltose-L	Carbohydrate	-0.1474663759500808	0.37039994226895223	NS
Maltose-phosphate	Carbohydrate	0.4072752254266206	0.14272271717990112	NS
Maltose-sulfate	Carbohydrate	-2.232285634768443	1.3659127882229471	Down
Maltose-glucoside	Carbohydrate	0.07884618066808179	0.417384811920252	NS
Maltose-acetate	Carbohydrate	-0.09316831113857402	0.04055301911847161	NS
Lactose	Carbohydrate	-2.0154393606233736	1.4868623422860063	Down
Lactose-2	Carbohydrate	-0.29395975852366724	0.2801032651904743	NS
Lactose-3	Carbohydrate	-0.602748545697204	0.32618745038601615	NS
Lactose-4	Carbohydrate	2.8542330145913306	1.8518016931122205	Up
Lactose-D	Carbohydrate	0.02452771352914369	0.2327070252884891	NS
Lactose-L	Carbohydrate	0.6367433612313986	0.16201284061370355	NS
Lactose-phosphate	Carbohydrate	0.3248792757179967	0.2703830219608215	NS
Lactose-sulfate	Carbohydrate	-2.084240305800846	1.8620609771162817	Down
Lactose-glucoside	Carbohydrate	-0.08792685607547278	0.06231558515078141	NS
Lactose-acetate	Carbohydrate	-0.0858616321390985	0.24264095463892224	NS
Galactose	Carbohydrate	-2.1453331061404164	1.3495594245472853	Down
Galactose-2	Carbohydrate	1.6175080887913889	2.0154731211692916	Up
Galactose-3	Carbohydrate	0.4180389505054113	0.54623993441267	NS
Galactose-4	Carbohydrate	1.1853374541139576	1.6233070828125389	Up
Galactose-D	Carbohydrate	0.33446955468059575	1.3838620257573966	NS
Galactose-L	Carbohydrate	-0.11875504110583746	1.1989289123332298	NS
Galactose-phosphate	Carbohydrate	1.9544740479806384	1.4696275769458496	Up
Galactose-sulfate	Carbohydrate	-1.6819454363473296	1.524238915031995	Down
Galactose-glucoside	Carbohydrate	2.562382347995241	2.411848723563385	Up
Galactose-acetate	Carbohydrate	0.4005412719589975	0.20644875497140652	NS
Mannose	Carbohydrate	1.9801379211388892	1.3113781036485426	Up
Mannose-2	Carbohydrate	3.0279812869561686	3.487602617342665	Up
Mannose-3	Carbohydrate	2.6286854671739213	1.3208607143324953	Up
Mannose-4	Carbohydrate	-1.9463956178221986	2.088505281806602	Down
Mannose-D	Carbohydrate	-0.0883983505099774	0.441654246697235	NS
Mannose-L	Carbohydrate	0.6848960284197438	0.7321143904051687	NS
Mannose-phosphate	Carbohydrate	0.2466890991806688	0.3809954660241803	NS
Mannose-sulfate	Carbohydrate	2.6238675791487713	1.8660450752730615	Up
Mannose-glucoside	Carbohydrate	-2.9668989786826616	1.5921581267338403	Down
Mannose-acetate	Carbohydrate	1.6090382895424187	1.4831405311817893	Up
Ribose	Carbohydrate	2.4373671977555817	1.3814803125066655	Up
Ribose-2	Carbohydrate	-0.08908392597303524	0.18096680907401513	NS
Ribose-3	Carbohydrate	-0.40932665328793794	0.631905668127144	NS
Ribose-4	Carbohydrate	-0.3735721134818343	1.0059434532488198	NS
Ribose-D	Carbohydrate	0.29069024498577073	0.17867245030214632	NS
Ribose-L	Carbohydrate	0.07738513913475836	1.2894857881261077	NS
Ribose-phosphate	Carbohydrate	-0.23847308401946538	0.09899474621340615	NS
Ribose-sulfate	Carbohydrate	2.3132821169248583	1.5100280019312868	Up
Ribose-glucoside	Carbohydrate	-0.23093323614146727	0.3111574546303143	NS
Ribose-acetate	Carbohydrate	0.08346398124407195	0.29201607181760564	NS
Xylose	Carbohydrate	0.08366026996019063	0.4401656999784153	NS
Xylose-2	Carbohydrate	0.2762995441415749	0.29743495114490964	NS
Xylose-3	Carbohydrate	-0.7770011065994823	0.13852529640412017	NS
Xylose-4	Carbohydrate	0.14906172019285868	0.4290793279238967	NS
Xylose-D	Carbohydrate	0.4289942536725042	0.9560264821556134	NS
Xylose-L	Carbohydrate	1.0431332307261503	1.8691448031650377	Up
Xylose-phosphate	Carbohydrate	1.956599314718181	1.7176164889760412	Up
Xylose-sulfate	Carbohydrate	0.005245551170314826	0.10256438952287439	NS
Xylose-glucoside	Carbohydrate	-0.02895749661440373	1.029520740405442	NS
Xylose-acetate	Carbohydrate	-0.5917609974248488	0.7345441652717435	NS
Arabinose	Carbohydrate	-0.23758219084502846	0.19001676400154277	NS
Arabinose-2	Carbohydrate	1.986595162605882	1.4047710891589729	Up
Arabinose-3	Carbohydrate	-0.428062851532713	0.6587465718298576	NS
Arabinose-4	Carbohydrate	-0.5400752362447684	0.11293271438263042	NS
Arabinose-D	Carbohydrate	-0.2193795036077657	0.29384015188637036	NS
Arabinose-L	Carbohydrate	-0.4894287839200443	0.09448131431907533	NS
Arabinose-phosphate	Carbohydrate	-2.0461440289806028	1.4637203553193823	Down
Arabinose-sulfate	Carbohydrate	-0.48123492315202265	1.3725171580885054	NS
Arabinose-glucoside	Carbohydrate	2.3142940854535663	1.6673812986061907	Up
Arabinose-acetate	Carbohydrate	-0.21395779254635408	0.9312929398627803	NS
Raffinose	Carbohydrate	-2.6691746480513086	1.8284024989675076	Down
Raffinose-2	Carbohydrate	3.0105844659675682	1.887194381130892	Up
Raffinose-3	Carbohydrate	-0.14993099116952802	1.4665144886604191	NS
Raffinose-4	Carbohydrate	0.06038122071610023	0.7914909720096028	NS
Raffinose-D	Carbohydrate	-0.06911007761453353	0.24467298458379022	NS
Raffinose-L	Carbohydrate	1.9078734885480735	1.6285361534298797	Up
Raffinose-phosphate	Carbohydrate	-1.6901558944571637	1.5840154345480821	Down
Raffinose-sulfate	Carbohydrate	-0.2294532765981876	0.10247529247312993	NS
Raffinose-glucoside	Carbohydrate	0.09864156798442068	0.3150567154959962	NS
Raffinose-acetate	Carbohydrate	-0.1344715549399945	0.709033495280713	NS
Stachyose	Carbohydrate	-2.058276059852144	1.3516273694160514	Down
Stachyose-2	Carbohydrate	-0.09438060367777726	0.35132845613536323	NS
Stachyose-3	Carbohydrate	-2.7954484042539596	1.5617698625731664	Down
Stachyose-4	Carbohydrate	0.2498809357066304	0.597299984495048	NS
Stachyose-D	Carbohydrate	0.45237064814513234	0.1326778806087383	NS
Stachyose-L	Carbohydrate	2.6029725551034573	1.3795834362987585	Up
Stachyose-phosphate	Carbohydrate	1.0219627897343522	1.7124590902531018	Up
Stachyose-sulfate	Carbohydrate	0.22679176602863704	0.40521400158766835	NS
Stachyose-glucoside	Carbohydrate	0.2212019629757666	0.370417370628823	NS
Stachyose-acetate	Carbohydrate	-0.5442428210312032	0.28979275251842523	NS
Cellobiose	Carbohydrate	-0.6016062564434838	0.49363415289033	NS
Cellobiose-2	Carbohydrate	-0.6301110375273722	0.5334056306816272	NS
Cellobiose-3	Carbohydrate	0.01880130370299696	0.47380246799338416	NS
Cellobiose-4	Carbohydrate	-0.20349149065418798	0.2061324074304043	NS
Cellobiose-D	Carbohydrate	0.38448270406096197	0.2687574026664414	NS
Cellobiose-L	Carbohydrate	-0.12720193358820456	0.44888095298081027	NS
Cellobiose-phosphate	Carbohydrate	0.4166411271066128	0.6247386567307447	NS
Cellobiose-sulfate	Carbohydrate	2.2258408678837096	1.6153563986514379	Up
Cellobiose-glucoside	Carbohydrate	0.643991443749735	0.5894917960194911	NS
Cellobiose-acetate	Carbohydrate	-0.6901825638288436	0.5131411417254708	NS
Gentibiose	Carbohydrate	1.0207840934918966	1.3692095627131415	Up
Gentibiose-2	Carbohydrate	-1.6428370536414398	1.3391720650917551	Down
Gentibiose-3	Carbohydrate	0.10504067516867159	0.0805792894220132	NS
Gentibiose-4	Carbohydrate	0.1836667080795119	0.2315721050509022	NS
Gentibiose-D	Carbohydrate	-0.19906577978730658	0.4610027389956473	NS
Gentibiose-L	Carbohydrate	3.0561904833771205	2.273810393706296	Up
Gentibiose-phosphate	Carbohydrate	2.1879895303309413	1.350335229336527	Up
Gentibiose-sulfate	Carbohydrate	0.14281154542237706	1.2828316110704636	NS
Gentibiose-glucoside	Carbohydrate	0.33612699911522387	0.684955615764771	NS
Gentibiose-acetate	Carbohydrate	0.44575776446944676	1.3345845048807699	NS
Melibiose	Carbohydrate	1.0517309982463656	2.0675991755830947	Up
Melibiose-2	Carbohydrate	0.11368711685170384	0.7083088490065291	NS
Melibiose-3	Carbohydrate	3.086612946650427	1.4969026863383728	Up
Melibiose-4	Carbohydrate	-1.6974586764741761	1.6465644676135907	Down
Melibiose-D	Carbohydrate	0.3625442737705082	0.10371153075823704	NS
Melibiose-L	Carbohydrate	-1.9587696368548853	1.5212557903050432	Down
Melibiose-phosphate	Carbohydrate	-0.21783098930061276	0.12431641295553773	NS
Melibiose-sulfate	Carbohydrate	-0.6088884509387721	1.432095100225176	NS
Melibiose-glucoside	Carbohydrate	1.5079773773318503	2.790298578645256	Up
Melibiose-acetate	Carbohydrate	-0.01868077893722714	1.074599263582436	NS
Adenine	Nucleotide	-0.11230906769297581	0.7451728973048255	NS
Adenine-2	Nucleotide	0.2189031346628416	0.651022382669343	NS
Adenine-3	Nucleotide	0.02692724675940319	0.27262519704962307	NS
Adenine-4	Nucleotide	-2.6422871817684803	1.8996784728608407	Down
Adenine-D	Nucleotide	0.8886910368524088	0.1161819905741358	NS
Adenine-L	Nucleotide	0.3553383072026515	0.4715022038470761	NS
Adenine-phosphate	Nucleotide	0.055473039538512535	0.2859147155957126	NS
Adenine-sulfate	Nucleotide	0.035040949751289026	0.5140159609842831	NS
Adenine-glucoside	Nucleotide	-0.13006380242414342	0.6229256389805977	NS
Adenine-acetate	Nucleotide	0.05290058028298926	0.37316660319129513	NS
Guanine	Nucleotide	-0.28784316758966016	0.6361135944378755	NS
Guanine-2	Nucleotide	0.031351488813104456	0.133615162178263	NS
Guanine-3	Nucleotide	-0.5194411968964127	0.0584163054677139	NS
Guanine-4	Nucleotide	2.195990312243997	1.5904541658017746	Up
Guanine-D	Nucleotide	0.5535899129180272	0.43460325692937823	NS
Guanine-L	Nucleotide	-0.18933280736164546	0.8765346857961036	NS
Guanine-phosphate	Nucleotide	-0.31756516341279734	0.5810930013416	NS
Guanine-sulfate	Nucleotide	-0.33665644033956815	0.9461466757033127	NS
Guanine-glucoside	Nucleotide	1.6896959179430269	1.512080532519959	Up
Guanine-acetate	Nucleotide	0.18760818921890235	0.08711621760474764	NS
Uracil	Nucleotide	0.2945950920455661	0.4586112952012736	NS
Uracil-2	Nucleotide	-2.2100610130567064	1.4936048420097132	Down
Uracil-3	Nucleotide	0.42891633180884947	0.205913306322583	NS
Uracil-4	Nucleotide	-0.06539168047301933	0.44122046591025804	NS
Uracil-D	Nucleotide	0.3256573336265711	0.4085379454126115	NS
Uracil-L	Nucleotide	0.579679667251661	0.18850765146087198	NS
Uracil-phosphate	Nucleotide	-2.623928944235288	1.3363948564146833	Down
Uracil-sulfate	Nucleotide	2.5389409281536306	1.6999160482962614	Up
Uracil-glucoside	Nucleotide	1.6076201205831266	1.6517931071612815	Up
Uracil-acetate	Nucleotide	1.7319786956881187	1.4487722547030324	Up
Cytosine	Nucleotide	0.47453614786211096	0.14779016545757612	NS
Cytosine-2	Nucleotide	-0.06672648603813003	0.43265700176048705	NS
Cytosine-3	Nucleotide	0.2802975415268305	0.15756441781300295	NS
Cytosine-4	Nucleotide	0.2074496798991838	0.7551144419317478	NS
Cytosine-D	Nucleotide	-2.0023851379818547	1.6991126061978827	Down
Cytosine-L	Nucleotide	0.6337502227513424	0.2424506886172598	NS
Cytosine-phosphate	Nucleotide	2.142634733162991	1.753108354967229	Up
Cytosine-sulfate	Nucleotide	0.319241385767608	0.4358537999270425	NS
Cytosine-glucoside	Nucleotide	-1.8930042499392314	1.7522711664323605	Down
Cytosine-acetate	Nucleotide	0.17787388123312575	0.05495609282155391	NS
Thymine	Nucleotide	-0.30737824098167904	0.1105773221826708	NS
Thymine-2	Nucleotide	2.7575328691173233	1.3893671500476275	Up
Thymine-3	Nucleotide	-1.0479478270798224	1.4085753629386653	Down
Thymine-4	Nucleotide	0.49633014515690776	0.2543134416325995	NS
Thymine-D	Nucleotide	-0.853733894287119	0.3083109363723912	NS
Thymine-L	Nucleotide	0.47436175611933523	1.527642221283106	NS
Thymine-phosphate	Nucleotide	0.20746186083933388	0.23232012141567282	NS
Thymine-sulfate	Nucleotide	0.02393469032625763	0.0395648618720039	NS
Thymine-glucoside	Nucleotide	0.31302694549678667	0.9654068212675669	NS
Thymine-acetate	Nucleotide	1.4483502156506056	1.5157800168193556	Up
Adenosine	Nucleotide	0.2657262192723161	1.104200557077587	NS
Adenosine-2	Nucleotide	0.27771867112945714	0.1292208499790925	NS
Adenosine-3	Nucleotide	-0.25512424404182976	0.22580327657457538	NS
Adenosine-4	Nucleotide	-2.960274078149336	1.6200925896018803	Down
Adenosine-D	Nucleotide	-1.9249762577470866	2.388052632576558	Down
Adenosine-L	Nucleotide	0.41694955809426654	0.07076565517941281	NS
Adenosine-phosphate	Nucleotide	3.1476718902604177	1.330577771482417	Up
Adenosine-sulfate	Nucleotide	-2.0032145657351927	1.4333246379742115	Down
Adenosine-glucoside	Nucleotide	-2.3792234794137004	1.7628125352833577	Down
Adenosine-acetate	Nucleotide	0.2463440752518074	0.0706016677637651	NS
Guanosine	Nucleotide	-0.34010352172247715	0.16870231939354463	NS
Guanosine-2	Nucleotide	2.299906978071707	4.0713879496044605	Up
Guanosine-3	Nucleotide	0.45716243821231217	0.6175673172631407	NS
Guanosine-4	Nucleotide	-1.0971525281696355	1.6126503754777148	Down
Guanosine-D	Nucleotide	0.6911167999548964	0.4847906836363831	NS
Guanosine-L	Nucleotide	0.29004174816465295	0.9619494299806456	NS
Guanosine-phosphate	Nucleotide	-0.11823305064787312	0.772624678604929	NS
Guanosine-sulfate	Nucleotide	0.1828973566319389	0.02287154180857162	NS
Guanosine-glucoside	Nucleotide	0.003309591173371726	1.5158436197152194	NS
Guanosine-acetate	Nucleotide	1.8004516652373281	2.395384808085148	Up
Uridine	Nucleotide	-0.07538511606660159	0.21794564256378926	NS
Uridine-2	Nucleotide	-0.021828462910971524	0.15551647532935756	NS
Uridine-3	Nucleotide	1.6372572062591275	2.2661937093649147	Up
Uridine-4	Nucleotide	1.3611663025281713	2.274285914989372	Up
Uridine-D	Nucleotide	-0.10358468227483264	0.4635088217840279	NS
Uridine-L	Nucleotide	1.8291437055691566	1.9436083889110602	Up
Uridine-phosphate	Nucleotide	-1.0841789993958837	1.4588753353584094	Down
Uridine-sulfate	Nucleotide	1.4701342782397164	2.68138572274578	Up
Uridine-glucoside	Nucleotide	0.24514578456952557	0.13275696639210632	NS
Uridine-acetate	Nucleotide	2.8527548800123452	1.7510015308245208	Up
Cytidine	Nucleotide	-0.03383661124528925	0.105987686886424	NS
Cytidine-2	Nucleotide	-0.1864547384220658	0.17243151745397992	NS
Cytidine-3	Nucleotide	2.5026539488979447	1.5204681526634605	Up
Cytidine-4	Nucleotide	-0.007669748198977865	0.8819541445500519	NS
Cytidine-D	Nucleotide	-0.0244733916795355	1.3370295314560166	NS
Cytidine-L	Nucleotide	0.2930205569683016	0.22653318591536004	NS
Cytidine-phosphate	Nucleotide	-0.1739883921233453	0.11232925960955449	NS
Cytidine-sulfate	Nucleotide	-0.08631841293310014	0.08966585184019196	NS
Cytidine-glucoside	Nucleotide	2.616215202720726	1.347682918745153	Up
Cytidine-acetate	Nucleotide	-0.017713428803630738	0.6940229812627012	NS
Inosine	Nucleotide	-0.02924820062812308	0.7516694809565568	NS
Inosine-2	Nucleotide	0.01528488260099971	0.026046524277800367	NS
Inosine-3	Nucleotide	0.2651725590104921	0.1973889974563818	NS
Inosine-4	Nucleotide	0.3491827273889512	0.43614089692331076	NS
Inosine-D	Nucleotide	-1.7868909863790157	1.8292128180184888	Down
Inosine-L	Nucleotide	-1.1521067453879412	1.5855139080540677	Down
Inosine-phosphate	Nucleotide	0.16997083338261723	0.16806761062694037	NS
Inosine-sulfate	Nucleotide	2.009945597530538	1.3746108514501545	Up
Inosine-glucoside	Nucleotide	-2.081306088144119	1.589190651742799	Down
Inosine-acetate	Nucleotide	-0.3724481499945761	1.1909772105533794	NS
IMP	Nucleotide	0.5724203169235078	0.5318689836792744	NS
IMP-2	Nucleotide	-0.3910414513702564	0.3268464469335073	NS
IMP-3	Nucleotide	-0.08772247650836677	0.07225085803317607	NS
IMP-4	Nucleotide	0.14643727273607973	0.8136704492454819	NS
IMP-D	Nucleotide	0.027193078438515973	0.7639823366277263	NS
IMP-L	Nucleotide	-0.21550865566931313	0.2491114379231066	NS
IMP-phosphate	Nucleotide	0.25683890878005594	0.2986883169967661	NS
IMP-sulfate	Nucleotide	-2.488173777677091	1.7021970109746294	Down
IMP-glucoside	Nucleotide	-0.12905947170440107	0.47995083245254505	NS
IMP-acetate	Nucleotide	0.055313420673642456	0.3718888250898365	NS
GMP	Nucleotide	2.3828976506304587	1.7968780900857204	Up
GMP-2	Nucleotide	1.8559680707770618	1.7442250130718464	Up
GMP-3	Nucleotide	0.14595902399013852	0.8820090211078773	NS
GMP-4	Nucleotide	0.037993877511827125	0.49834952797357707	NS
GMP-D	Nucleotide	-1.0967992159714268	1.6774465168395194	Down
GMP-L	Nucleotide	-2.8279074931760375	1.433623533817453	Down
GMP-phosphate	Nucleotide	-0.02559187159091549	0.4815712182219571	NS
GMP-sulfate	Nucleotide	-0.04542191806805456	0.7144200065916022	NS
GMP-glucoside	Nucleotide	0.09948700436149746	0.09800847411308479	NS
GMP-acetate	Nucleotide	-2.9822597471372996	2.039782296685719	Down
AMP	Nucleotide	-1.5623424539296	1.5152173228960863	Down
AMP-2	Nucleotide	-0.31147919212092906	0.10760833275652092	NS
AMP-3	Nucleotide	2.912780829887268	1.6777744412380753	Up
AMP-4	Nucleotide	0.2633754690515867	0.15962283317400497	NS
AMP-D	Nucleotide	-1.4092129929989599	1.3189489398691714	Down
AMP-L	Nucleotide	0.12485093687037006	0.8415400982695646	NS
AMP-phosphate	Nucleotide	0.174069885245653	0.2655997493849207	NS
AMP-sulfate	Nucleotide	-1.3715394869766968	2.9350447043002266	Down
AMP-glucoside	Nucleotide	1.8357168755888567	2.3878702076803555	Up
AMP-acetate	Nucleotide	0.009540009582695592	0.7288413317526162	NS
ADP	Nucleotide	-0.38652707062921404	0.200254041592719	NS
ADP-2	Nucleotide	-2.394851490777156	1.5216925233010345	Down
ADP-3	Nucleotide	-0.03556404880247841	0.20535769589968403	NS
ADP-4	Nucleotide	-0.08843673100497883	0.3618083995132932	NS
ADP-D	Nucleotide	-2.3102352613454595	1.5303983017125058	Down
ADP-L	Nucleotide	0.07473742703287034	0.7787501488946431	NS
ADP-phosphate	Nucleotide	-0.0931092832484155	0.12669768898548703	NS
ADP-sulfate	Nucleotide	0.29195633452628983	0.28319144762788695	NS
ADP-glucoside	Nucleotide	-0.1994098413933635	0.43818729841049153	NS
ADP-acetate	Nucleotide	0.5368312674115587	0.6509252131618284	NS
ATP	Nucleotide	-1.145014100195731	1.9554427524532978	Down
ATP-2	Nucleotide	-0.1414991034843137	0.30643614931427215	NS
ATP-3	Nucleotide	1.4059371758979635	1.3267893055156057	Up
ATP-4	Nucleotide	0.26419095922814045	0.26481087011967464	NS
ATP-D	Nucleotide	-2.6188542297609763	1.9702791717876458	Down
ATP-L	Nucleotide	1.7171410971825445	3.1664393015034134	Up
ATP-phosphate	Nucleotide	0.2666937898875087	0.9010930085203988	NS
ATP-sulfate	Nucleotide	-0.37356972360666274	0.27783508644336286	NS
ATP-glucoside	Nucleotide	1.5496270964533612	2.06627675225471	Up
ATP-acetate	Nucleotide	0.17309934928087214	0.04725889014547497	NS
cAMP	Nucleotide	0.09574907104887535	0.15170652390171663	NS
cAMP-2	Nucleotide	0.09759152171242334	0.628577814143625	NS
cAMP-3	Nucleotide	-0.027476434066780863	0.5834358069989214	NS
cAMP-4	Nucleotide	2.406678584967029	1.4660405738430262	Up
cAMP-D	Nucleotide	-0.08949982755082561	0.4568804957460616	NS
cAMP-L	Nucleotide	0.4521321509593668	0.22888302942420014	NS
cAMP-phosphate	Nucleotide	-0.1515772759158225	0.15605539721331238	NS
cAMP-sulfate	Nucleotide	0.29891556137677283	1.1746256773841577	NS
cAMP-glucoside	Nucleotide	-0.12822386786477274	0.41509110043740977	NS
cAMP-acetate	Nucleotide	0.29168682054960476	0.16985538991366358	NS
cGMP	Nucleotide	0.4649655407289566	0.04092820082427053	NS
cGMP-2	Nucleotide	-0.24316586095426196	0.8873062463473145	NS
cGMP-3	Nucleotide	0.18992796861490638	1.097679867217655	NS
cGMP-4	Nucleotide	-0.5638188572953751	0.027060745830247965	NS
cGMP-D	Nucleotide	-0.32980402137300974	0.11547298097546656	NS
cGMP-L	Nucleotide	-2.0614768154432754	1.3657098172219575	Down
cGMP-phosphate	Nucleotide	0.19022817840043396	1.819824158526243	NS
cGMP-sulfate	Nucleotide	-2.034396057231322	2.1053169036742156	Down
cGMP-glucoside	Nucleotide	0.0815664920125274	0.038656324675241355	NS
cGMP-acetate	Nucleotide	0.18303168767052083	0.5643917906612727	NS
Palmitic acid	Lipid	2.9044468625509285	1.585371305004713	Up
Palmitic acid-2	Lipid	0.18828485359384037	0.12886075409138828	NS
Palmitic acid-3	Lipid	0.32238717406008666	0.6124479956473243	NS
Palmitic acid-4	Lipid	-0.07288022295566912	0.0831433859383237	NS
Palmitic acid-D	Lipid	1.7206410150321017	1.4662020610310653	Up
Palmitic acid-L	Lipid	-0.33704774227209255	0.6763031710914921	NS
Palmitic acid-phosphate	Lipid	-0.171104739838696	0.13157021598342342	NS
Palmitic acid-sulfate	Lipid	-0.5752015296877616	0.15405115304028597	NS
Palmitic acid-glucoside	Lipid	0.19461825357722745	0.02263410800670138	NS
Palmitic acid-acetate	Lipid	0.4160499739484051	1.2122796839290073	NS
Stearic acid	Lipid	3.180703342820203	1.3589848022133633	Up
Stearic acid-2	Lipid	-0.34071561588117455	0.19168100344586914	NS
Stearic acid-3	Lipid	0.5330437960509213	0.1785826405476204	NS
Stearic acid-4	Lipid	-0.02215729954717238	0.9415376168982551	NS
Stearic acid-D	Lipid	0.057497448726697646	0.0974496714504702	NS
Stearic acid-L	Lipid	-2.0260294649556263	1.6337789689215285	Down
Stearic acid-phosphate	Lipid	0.018799471767822575	0.6066972632512755	NS
Stearic acid-sulfate	Lipid	1.406272858679698	2.0724394015068044	Up
Stearic acid-glucoside	Lipid	2.018207081562026	1.4541342934946004	Up
Stearic acid-acetate	Lipid	-0.04335378678603834	0.8300628546555372	NS
Oleic acid	Lipid	1.5820641737599215	2.18053836513528	Up
Oleic acid-2	Lipid	-2.380122371789964	1.3755753984713852	Down
Oleic acid-3	Lipid	0.06986597988330631	0.5574212273047556	NS
Oleic acid-4	Lipid	-0.3077767906342112	0.4094313042713247	NS
Oleic acid-D	Lipid	-0.1535696445760686	0.02694328647879266	NS
Oleic acid-L	Lipid	-1.6448194516914223	1.6095554828938958	Down
Oleic acid-phosphate	Lipid	-2.0031444024615617	2.132149966282626	Down
Oleic acid-sulfate	Lipid	0.6408090882739875	0.29975077382958415	NS
Oleic acid-glucoside	Lipid	0.22658687244521708	0.2837060455008608	NS
Oleic acid-acetate	Lipid	-1.560738141198025	1.478572025163733	Down
Linoleic acid	Lipid	0.15464740152491893	0.18842555720767978	NS
Linoleic acid-2	Lipid	-0.5013392627184176	0.5191397887357052	NS
Linoleic acid-3	Lipid	-2.0203290712536806	2.1088888166652526	Down
Linoleic acid-4	Lipid	-0.40389508918669415	1.557810916370821	NS
Linoleic acid-D	Lipid	-0.17864836908572287	0.30023698890662387	NS
Linoleic acid-L	Lipid	0.4733493217652542	0.9524224297724838	NS
Linoleic acid-phosphate	Lipid	-0.025372895819634613	0.3351861665407429	NS
Linoleic acid-sulfate	Lipid	-0.28314217075577114	0.45558211821912287	NS
Linoleic acid-glucoside	Lipid	2.2699491434486534	2.0965803347066805	Up
Linoleic acid-acetate	Lipid	-1.3460539311756712	1.9168879934274143	Down
Arachidonic acid	Lipid	2.5027351730877605	1.6210790064819323	Up
Arachidonic acid-2	Lipid	0.36158179605212704	0.04211720291856405	NS
Arachidonic acid-3	Lipid	2.562277861892299	1.457982166911985	Up
Arachidonic acid-4	Lipid	-0.25255164635119504	0.6337843508262193	NS
Arachidonic acid-D	Lipid	-0.4617045263763639	0.28790789683889023	NS
Arachidonic acid-L	Lipid	0.4144187970671078	0.17733077169446326	NS
Arachidonic acid-phosphate	Lipid	0.7112671821829444	0.25891711590788996	NS
Arachidonic acid-sulfate	Lipid	-0.11215707135281709	1.051096372159844	NS
Arachidonic acid-glucoside	Lipid	-0.04869021458222018	0.17198851681187388	NS
Arachidonic acid-acetate	Lipid	-0.08131348287278893	0.4006593708891074	NS
Myristic acid	Lipid	2.4083007349864163	1.3477154078692362	Up
Myristic acid-2	Lipid	-0.10262007544455154	0.33412271493655865	NS
Myristic acid-3	Lipid	0.07580210242525244	0.4929149485251686	NS
Myristic acid-4	Lipid	-2.4224199385047203	1.6798724940650112	Down
Myristic acid-D	Lipid	0.28494607701296015	0.6268864325896868	NS
Myristic acid-L	Lipid	-0.08082506542258187	0.226615114674083	NS
Myristic acid-phosphate	Lipid	-2.5361659872096034	1.342474514542451	Down
Myristic acid-sulfate	Lipid	-0.31616120156373534	0.21260051355139423	NS
Myristic acid-glucoside	Lipid	-0.17490069946891953	0.7368530965330151	NS
Myristic acid-acetate	Lipid	0.3811185371956554	1.8217435589072524	NS
Lauric acid	Lipid	-2.0066069647597025	1.3929010194751952	Down
Lauric acid-2	Lipid	2.308081385315865	1.5793106456017432	Up
Lauric acid-3	Lipid	-2.585658374328675	1.5179197547298164	Down
Lauric acid-4	Lipid	-0.08286634365738262	0.1282618889588545	NS
Lauric acid-D	Lipid	0.21920033443173315	0.5357547837451022	NS
Lauric acid-L	Lipid	-0.01935839002733325	0.058007947179412885	NS
Lauric acid-phosphate	Lipid	0.4547770583231313	0.3135100225368776	NS
Lauric acid-sulfate	Lipid	3.1584441869379654	1.8471721408580024	Up
Lauric acid-glucoside	Lipid	0.08157583300213413	0.11823728543821224	NS
Lauric acid-acetate	Lipid	0.4365371798555832	0.196078067573138	NS
Capric acid	Lipid	-2.6280207831999305	1.3526793489568592	Down
Capric acid-2	Lipid	2.987018283185936	1.4629805342880353	Up
Capric acid-3	Lipid	0.17884023445139335	0.36729985655995384	NS
Capric acid-4	Lipid	-2.7205593442064524	2.085769125458597	Down
Capric acid-D	Lipid	0.5820964712366203	0.09264281491819919	NS
Capric acid-L	Lipid	2.599946795859668	2.4651624721671466	Up
Capric acid-phosphate	Lipid	2.4999922663904823	1.372881295343093	Up
Capric acid-sulfate	Lipid	-0.20141875543410664	0.17563073470393134	NS
Capric acid-glucoside	Lipid	1.2551712920168332	1.314663719665743	Up
Capric acid-acetate	Lipid	0.08308821486869826	0.723292194276704	NS
Cholesterol	Lipid	0.6558094779154277	0.28893720862990513	NS
Cholesterol-2	Lipid	-0.06437625874254223	1.2874435412919385	NS
Cholesterol-3	Lipid	2.0668378858847687	1.3257486649698085	Up
Cholesterol-4	Lipid	0.34414898275795414	0.19724681204536637	NS
Cholesterol-D	Lipid	2.824119725565393	2.0354268051051143	Up
Cholesterol-L	Lipid	1.7711467137619876	1.8332648437226962	Up
Cholesterol-phosphate	Lipid	0.532085254325303	0.5867654401162873	NS
