# Supplementary material for: Untargeted Metabolomics Reveals Distinct Metabolic Signatures of Lactic Acid Bacteria in Food Fermentation and the Same Pipeline Applied to Foodborne Pathogen Detection
Source: Metabolites. 2026 Jul 22;16(7):513. doi: 10.3390/metabo16070513 (PMC13413759; doi:10.3390/metabo16070513)
Supplement: Supplementary file 1 [file metabolites-16-00513-s001.zip › SourceData_Figure3_Heatmap_Top20_Metabolites.csv]

Metabolite	C_1	C_2	C_3	C_4	C_5	C_6	LP_1	LP_2	LP_3	LP_4	LP_5	LP_6	LR_1	LR_2	LR_3	LR_4	LR_5	LR_6	MC_1	MC_2	MC_3	MC_4	MC_5	MC_6
Lactic acid	-1.4862657986905141	-1.5468422376637385	-1.251409735548228	-1.8281962949578177	-1.4490121099355553	-1.6042571582252543	1.3707814055203127	1.1418555185319363	1.3221542742239407	1.1826356097085637	1.2453007014509756	1.0551358214179043	-0.09351029749336714	-0.015834380108	0.2307564385412573	-0.05239683515860321	-0.22714935811125322	0.1427228202157731	0.5202876182551145	0.2713766916147989	0.3377657287365007	0.39102691245903604	0.08245863998286106	0.26061602523335625
Acetic acid	-1.6338189510838101	-1.3902609536429311	-1.5274829148882996	-1.366549827357364	-1.5842469361145082	-1.3871097827268764	1.2491376094541353	1.0730488232182538	1.239042369792562	1.2264774337686979	1.2648756153178708	1.6219224656445514	0.19780793886229595	0.21450421809526718	-0.10119436588304914	-0.45180479086880626	0.16064252296685683	0.05490185004753154	-0.11377989790700446	0.414887704741756	0.2501236212530642	0.1685010958051739	0.4208099759583774	-0.00043482445374657444
Diacetyl	-1.40215504208055	-1.4002570124745688	-1.5302820037539697	-1.5581970455676386	-1.5766550803141681	-1.6250003405656486	1.2595507681633216	1.294782840394023	1.1642678788172784	1.4261291195665455	1.1390526965785344	1.191049994310656	-0.12291104141363088	0.12038048492994279	-0.15014751019347955	-0.10547932752125673	-0.0176231697684814	-0.04324721578418238	0.5350514023907249	0.18352713550644176	0.3720689197228856	0.2834799210423467	0.43333025939424064	0.12928336862063491
Acetoin	-1.6964315601982687	-1.8804491871066285	-1.695728730746552	-1.3078035724784007	-1.2354945442636058	-1.3408797009005755	1.1916246034951636	1.147657907650031	1.3236000877351644	1.1267160331501802	1.271382009076429	1.2492199445230598	-0.17476190885149326	0.2611744426428424	-0.0013841426650001844	-0.08069493665181747	0.026313584684972805	-0.012394091395367554	0.21962822865574202	0.16481562580805176	0.3763336457934787	0.40354964921077285	0.20185549471184497	0.46215111811997656
2,3-Butanedione	-1.5713997451702741	-1.5618971997680784	-1.4459527797385814	-1.7005313493528416	-1.4643840231038385	-1.459670754252672	1.3086835382594735	1.371836475555346	1.4427549918430629	1.308109224987966	0.9867527426290901	0.9395591341882478	0.05452850565129779	-0.11892514292427613	-0.07230277542035822	0.15630487865601217	0.07094122383129793	0.22734399733818839	0.30026629781811426	0.3796768208014928	-0.011138239819819425	0.32272600645192606	0.3112854272682709	0.22543274427095297
GABA	-1.61122844954963	-1.464755448198033	-1.8018115193742208	-1.6366935143164512	-1.2583427677158556	-1.5816302873924026	0.16678347042154043	0.08968474792954666	-0.2354715332109309	0.25567095476315393	0.07191083192504404	0.19262943757788425	1.2190753862065586	1.028339116442844	1.0891635446393808	1.0961437692939366	1.2951774980029058	1.3635174849367564	0.41028398054484744	0.13305382369161203	0.20016169321617175	0.4466184728140507	0.18165666640471523	0.3500626409465756
Glutamic acid	-1.5788304942119702	-1.6394147815403166	-1.3722376253659745	-1.7340403712729493	-1.3916627881387316	-1.7455001024715422	0.08225865959840331	0.01768018389365434	0.2159680468353561	0.2240950504755412	-0.170840291797686	0.06240554251328734	1.18706405726662	1.063402970736926	1.0018680727196685	1.196564628193737	1.2188495602971652	1.2031742611378398	0.22168186888233618	0.2737544967292735	0.2238400106400112	0.3475906080274964	0.4794934838702089	0.6128349529816461
Leucine	-1.8121836981215314	-1.7166906170675866	-1.4952322295624896	-1.5530748782762402	-1.444088392893469	-1.48002454690998	0.22008744262631705	0.13048992214664434	-0.06588327740567489	0.04130238688406685	-0.05533628652006086	0.10718983193840013	1.2121586705212941	1.255515968435172	1.12138341238143	1.2395552812707074	0.7985998450315593	1.1417754871820986	0.26368738995154184	0.49924069929680664	0.44727274669426625	0.25772960692962904	0.44396090550188805	0.4425643299652114
Valine	-1.792874748051774	-1.5818294631851846	-1.2891724729325806	-1.5818079449603297	-1.6618689696100661	-1.4827898928084042	-0.02040733434823372	0.22136532158343522	0.13631825910675274	0.10063778430562301	-0.020753064109221255	0.14741569742798424	1.0184961357801656	1.2927680319734798	1.109904740456535	1.4627037079443705	1.0634964786069672	1.140146912268021	0.16412546095518085	0.33759201620300605	0.2156526472671753	0.24819426412581816	0.39339325434628786	0.3792931776549916
Alanine	-1.370951121601299	-1.4504656223514147	-1.614651926825411	-1.453062478738589	-1.7094812149094292	-1.5472743787952692	0.25894377427444515	0.0784146944304776	-0.12329084478142878	0.08653576802401602	-0.0746906823252807	-0.12143916308852255	1.0859672142250711	1.2749374483910232	1.254719280406151	1.2735150345791337	1.1710003206681006	1.428639637216089	0.21001098106752997	0.1767111738233647	0.3494566898753179	0.13870572706561918	0.2841766615044763	0.39357302786582843
Citric acid	1.5141494704480702	1.730950332307854	1.4593069472494096	1.654100093763056	1.3210935694280477	1.5092129389236515	-1.1063107759468922	-1.0405188393273195	-1.2367252124263703	-1.3305794877849035	-1.4593060159197464	-1.0322954658143768	0.1360273971692017	-0.1655247403493232	0.30430868081297635	-0.06826862747827404	-0.20375131603342	0.10681457182890255	-0.2915599753778366	-0.14152061722341402	-0.34672282193237813	-0.45643727792981614	-0.538584787297071	-0.31785804109002735
Succinic acid	1.3288677629536312	1.599832084193023	1.5598994199390994	1.6377878927749467	1.35873619264995	1.6746963861275221	-1.3190337766134517	-1.3401039832990307	-1.0756950903311513	-1.2458830958599458	-1.066968632074912	-1.2995891219142615	-0.24734383845866564	-0.0632629413356499	-0.28226211232876464	0.033898361573780886	0.26021475249787623	0.1875442858584738	-0.5605766008863701	-0.2210862920273581	-0.20347006397794917	-0.2212763522121267	-0.3214970654549029	-0.17342817179376313
Pyruvic acid	-1.2757629584014318	-1.4268217218326058	-1.4012835654781874	-1.663541262906799	-1.5179388163496654	-1.7770531673938395	1.1243311903528581	1.2340583759235932	1.3368891901845703	1.0249358872631542	1.2559455978697478	1.5040596420702932	-0.24740268913568716	-0.0945867016579825	0.23479949918635803	0.019275192784154013	-0.02813019511430452	-0.0072157927675733915	0.19342359148504917	0.46395126180309837	0.21316462840704106	0.2535206395648857	0.18742651270050145	0.39395566144277294
Phenylalanine	-1.6180237846676888	-1.6164018808924883	-1.5819306277219678	-1.4748579283295475	-1.7408025743236588	-1.6151577053778317	0.11066828667298945	0.14535538516791588	-0.060453506047068346	0.13817216945413846	0.14024465989304882	-0.045813572314348565	1.2404555647490312	0.9136941111039929	0.9288020173842548	1.0737230648169478	1.1751618977527294	1.143027339833386	0.5001051678100036	0.6133727739002963	0.43315148339759396	0.3381658651182919	0.41670769942519165	0.44263409319478664
Trehalose	-1.8161025329767884	-1.9776712150917546	-1.5328241498957937	-1.6546046696162255	-1.5246381926853954	-1.2371364810232468	1.1633723859749179	0.9949420816436338	0.863303487993053	1.2415425159954339	0.7357374277218851	0.9620335404719109	0.05939539481654185	0.3233339527679993	0.17853835854866207	0.037486451395975035	0.06322756380064123	0.3151813487922836	0.7199218942587591	0.20269909544081668	0.2774039460400077	0.49094280157336273	0.49001310858815345	0.6239018854651678
Fumaric acid	1.3558818787087212	1.6204797262221644	1.4939700975641792	1.4789796278141896	1.592725656810976	1.4281249023728722	-1.2512716507717285	-1.4514305826234777	-1.341646927582146	-1.1728286929427238	-1.3283099617087786	-1.1287185500952923	0.05100922159102808	-0.23648652567868927	-0.08429602095093017	-0.13592170782672158	0.15724811750069786	0.37204030321178083	-0.16056683287377094	-0.17170850679094224	-0.11493438366880612	-0.3654076962272478	-0.20279752609419277	-0.4041339659611625
Malic acid	1.2909659707581063	1.422932049606769	1.6145163233787192	1.5599367264317439	1.6509797993005488	1.4055474968188493	-1.3957122793581962	-1.1822285827294987	-1.1934778497526906	-1.0857436394191682	-1.3157412327371498	-1.389334977153745	0.09294502717160402	0.2268735755704886	0.114627044498269	-0.08158505557734744	0.25968667871916007	0.06136971740637401	-0.5761517159808746	-0.4066670652161987	-0.2666518136672004	-0.1822395673959391	-0.2453194919789425	-0.3795271386936807
Proline	-1.6507033487082183	-1.4319358800219417	-1.525283091825725	-1.7738446315878673	-1.4904172376950233	-1.624946821618587	-0.11512674419541863	-0.04521096704865952	-0.16422599515895883	0.41143543568134794	0.16611163064762788	0.334694547488597	0.9896166343741993	1.23484319766273	0.8995010535153255	1.1751945865840612	1.2560309502715488	1.1546077199905815	0.3493318243084607	0.3437995593308694	0.11146803938955224	0.5474071160120614	0.528955244225643	0.3186971783777937
Lysine	-1.4786295840712869	-1.3769309463536572	-1.5074758762856206	-1.652495994883322	-1.6252050317548667	-1.773575915312278	0.08719685681319062	0.31814498535030244	-0.07818717662996791	-0.025147748775304995	0.11943968402202429	-0.030799856304635564	0.9492044512432616	1.3446841855126674	1.0943598214146169	1.0639803816560058	1.1914092061410235	1.3419670333665237	0.361890500525183	0.24261499488803354	0.38529597497720175	0.44871884757474	0.39547772097337547	0.2040634859127898
Inosine	-1.596586017343235	-1.598616315639247	-1.4799577269224384	-1.7996747597790874	-1.6716828258689929	-1.5925184956940241	0.9695680440420913	1.0334241995144517	0.7644909880365216	1.2058629808635886	1.2558130354437491	1.046207034075952	0.3073785647507512	0.006930677539112884	0.35160035067761813	0.05386699009166116	0.2109394883055474	-0.024947512318794912	0.3118617010249004	0.4082160327756091	0.4047162314086166	0.3632669700972758	0.4367020054409256	0.6331383594774475
