# Supplementary material for: Untargeted Metabolomics Reveals Distinct Metabolic Signatures of Lactic Acid Bacteria in Food Fermentation and the Same Pipeline Applied to Foodborne Pathogen Detection
Source: Metabolites. 2026 Jul 22;16(7):513. doi: 10.3390/metabo16070513 (PMC13413759; doi:10.3390/metabo16070513)
Supplement: Supplementary file 1 [file metabolites-16-00513-s001.zip › SourceData_Figure4A_Top15_VIP.csv]

Metabolite	VIP_Score	Class
Lactic acid	2.85	Organic acid
Acetic acid	2.72	Organic acid
Diacetyl	2.68	Organic acid
Pyruvic acid	2.55	Organic acid
Citric acid	2.43	Organic acid
Leucine	2.35	Amino acid
Acetoin	2.28	Amino acid
Glutamic acid	2.21	Amino acid
Valine	2.15	Amino acid
Alanine	2.08	Amino acid
GABA	2.01	Amino acid
Succinic acid	1.95	Organic acid
2,3-Butanedione	1.88	Organic acid
Phenylalanine	1.82	Amino acid
Trehalose	1.75	Carbohydrate
