# Supplementary material for: Untargeted Metabolomics Reveals Distinct Metabolic Signatures of Lactic Acid Bacteria in Food Fermentation and the Same Pipeline Applied to Foodborne Pathogen Detection
Source: Metabolites. 2026 Jul 22;16(7):513. doi: 10.3390/metabo16070513 (PMC13413759; doi:10.3390/metabo16070513)
Supplement: Supplementary file 1 [file metabolites-16-00513-s001.zip › SourceData_Figure4B_Class_Statistics.csv]

Chemical_Class	Metabolite_Count	Percentage
Organic acids	271	32.0
Amino acids and derivatives	203	24.0
Carbohydrates and conjugates	152	18.0
Nucleotides and nucleosides	102	12.0
Lipids and lipid-like molecules	68	8.0
Others	51	6.0
