# Supplementary material for: Untargeted Metabolomics Reveals Distinct Metabolic Signatures of Lactic Acid Bacteria in Food Fermentation and the Same Pipeline Applied to Foodborne Pathogen Detection
Source: Metabolites. 2026 Jul 22;16(7):513. doi: 10.3390/metabo16070513 (PMC13413759; doi:10.3390/metabo16070513)
Supplement: Supplementary file 1 [file metabolites-16-00513-s001.zip › SourceData_Figure5_KEGG.csv]

Pathway_ID	Pathway_Name	Rich_Factor	p_value	Metabolite_Count
map00010	Glycolysis / Gluconeogenesis	2.85	8.2e-06	15
map00020	Citrate cycle (TCA cycle)	2.63	0.00015	12
map00620	Pyruvate metabolism	2.41	0.00042	10
map00970	Aminoacyl-tRNA biosynthesis	2.35	0.00028	18
map00360	Phenylalanine metabolism	2.12	0.0012	8
map00280	Val/Leu/Ile degradation	1.98	0.0035	7
map00230	Purine metabolism	1.85	0.0087	11
map00240	Pyrimidine metabolism	1.72	0.021	9
map00500	Starch and sucrose metabolism	1.65	0.034	6
map00330	Arginine and proline metabolism	1.58	0.045	5
