# Supplementary material for: Untargeted Metabolomics Reveals Distinct Metabolic Signatures of Lactic Acid Bacteria in Food Fermentation and the Same Pipeline Applied to Foodborne Pathogen Detection
Source: Metabolites. 2026 Jul 22;16(7):513. doi: 10.3390/metabo16070513 (PMC13413759; doi:10.3390/metabo16070513)
Supplement: Supplementary file 1 [file metabolites-16-00513-s001.zip › SourceData_Figure6_ROC.csv]

Pathogen	FPR	TPR
E_coli_O157_H7	0.0	0.0
E_coli_O157_H7	0.02040816326530612	0.027151339954900378
E_coli_O157_H7	0.04081632653061224	0.05411383456766672
E_coli_O157_H7	0.061224489795918366	0.08088482098105565
E_coli_O157_H7	0.08163265306122448	0.10746154028069366
E_coli_O157_H7	0.1020408163265306	0.13384113182552893
E_coli_O157_H7	0.12244897959183673	0.16002062710761789
E_coli_O157_H7	0.14285714285714285	0.18599694309035153
E_coli_O157_H7	0.16326530612244897	0.21176687496738855
E_coli_O157_H7	0.18367346938775508	0.2373270882766092
E_coli_O157_H7	0.2040816326530612	0.2626741102941371
E_coli_O157_H7	0.22448979591836732	0.2878043206226205
E_coli_O157_H7	0.24489795918367346	0.31271394087522464
E_coli_O157_H7	0.26530612244897955	0.33739902334174765
E_coli_O157_H7	0.2857142857142857	0.36185543850546864
E_coli_O157_H7	0.3061224489795918	0.3860788612581456
E_coli_O157_H7	0.32653061224489793	0.4100647556352648
E_coli_O157_H7	0.3469387755102041	0.4338083578632139
E_coli_O157_H7	0.36734693877551017	0.4573046574733318
E_coli_O157_H7	0.3877551020408163	0.48054837619318436
E_coli_O157_H7	0.4081632653061224	0.5035339442709572
E_coli_O157_H7	0.42857142857142855	0.5262554738219285
E_coli_O157_H7	0.44897959183673464	0.5487067287031914
E_coli_O157_H7	0.4693877551020408	0.5708810903196636
E_coli_O157_H7	0.4897959183673469	0.5927715186349523
E_coli_O157_H7	0.5102040816326531	0.6143705074968369
E_coli_O157_H7	0.5306122448979591	0.6356700331780295
E_coli_O157_H7	0.5510204081632653	0.6566614947634803
E_coli_O157_H7	0.5714285714285714	0.6773356446648761
E_coli_O157_H7	0.5918367346938775	0.6976825070816599
E_coli_O157_H7	0.6122448979591836	0.7176912816136145
E_coli_O157_H7	0.6326530612244897	0.7373502284014279
E_coli_O157_H7	0.6530612244897959	0.7566465300378682
E_coli_O157_H7	0.673469387755102	0.7755661239163144
E_coli_O157_H7	0.6938775510204082	0.7940934964547517
E_coli_O157_H7	0.7142857142857142	0.8122114274200345
E_coli_O157_H7	0.7346938775510203	0.8299006678429639
E_coli_O157_H7	0.7551020408163265	0.8471395278672087
E_coli_O157_H7	0.7755102040816326	0.8639033397805
E_coli_O157_H7	0.7959183673469387	0.8801637436972739
E_coli_O157_H7	0.8163265306122448	0.8958877137961688
E_coli_O157_H7	0.836734693877551	0.9110361916614478
E_coli_O157_H7	0.8571428571428571	0.9255620993109571
E_coli_O157_H7	0.8775510204081632	0.9394073212891824
E_coli_O157_H7	0.8979591836734693	0.9524978585062173
E_coli_O157_H7	0.9183673469387754	0.9647354520083791
E_coli_O157_H7	0.9387755102040816	0.97598154276167
E_coli_O157_H7	0.9591836734693877	0.9860214128837554
E_coli_O157_H7	0.9795918367346939	0.9944589989410082
E_coli_O157_H7	1.0	1.0
Salmonella_enterica	0.0	0.0
Salmonella_enterica	0.02040816326530612	0.02654937041356431
Salmonella_enterica	0.04081632653061224	0.05293056626202297
Salmonella_enterica	0.061224489795918366	0.07914110839115196
Salmonella_enterica	0.08163265306122448	0.10517842657538978
Salmonella_enterica	0.1020408163265306	0.13103985408025776
Salmonella_enterica	0.12244897959183673	0.156722621769522
Salmonella_enterica	0.14285714285714285	0.18222385170753785
Salmonella_enterica	0.16326530612244897	0.2075405502005161
Salmonella_enterica	0.18367346938775508	0.23266960021265815
Salmonella_enterica	0.2040816326530612	0.2576077530840204
Salmonella_enterica	0.22448979591836732	0.2823516194663144
Salmonella_enterica	0.24489795918367346	0.306897659380337
Salmonella_enterica	0.26530612244897955	0.33124217128394506
Salmonella_enterica	0.2857142857142857	0.35538128002197844
Salmonella_enterica	0.3061224489795918	0.37931092350867557
Salmonella_enterica	0.32653061224489793	0.4030268379681875
Salmonella_enterica	0.3469387755102041	0.42652454152879304
Salmonella_enterica	0.36734693877551017	0.4497993159301865
Salmonella_enterica	0.3877551020408163	0.4728461860591563
Salmonella_enterica	0.4081632653061224	0.4956598969751368
Salmonella_enterica	0.42857142857142855	0.5182348880208971
Salmonella_enterica	0.44897959183673464	0.5405652635316307
Salmonella_enterica	0.4693877551020408	0.5626447595534605
Salmonella_enterica	0.4897959183673469	0.584466705853897
Salmonella_enterica	0.5102040816326531	0.6060239823440425
Salmonella_enterica	0.5306122448979591	0.627308968824372
Salmonella_enterica	0.5510204081632653	0.6483134866976821
Salmonella_enterica	0.5714285714285714	0.6690287309432736
Salmonella_enterica	0.5918367346938775	0.6894451901859624
Salmonella_enterica	0.6122448979591836	0.7095525520795776
Salmonella_enterica	0.6326530612244897	0.7293395903953221
Salmonella_enterica	0.6530612244897959	0.7487940290690492
Salmonella_enterica	0.673469387755102	0.7679023768797625
Salmonella_enterica	0.6938775510204082	0.7866497241911516
Salmonella_enterica	0.7142857142857142	0.8050194899522122
Salmonella_enterica	0.7346938775510203	0.822993102377164
Salmonella_enterica	0.7551020408163265	0.8405495895010204
Salmonella_enterica	0.7755102040816326	0.857665044571371
Salmonella_enterica	0.7959183673469387	0.8743119131923331
Salmonella_enterica	0.8163265306122448	0.89045801905898
Salmonella_enterica	0.836734693877551	0.906065192743085
Salmonella_enterica	0.8571428571428571	0.9210872718816872
Salmonella_enterica	0.8775510204081632	0.9354670531481559
Salmonella_enterica	0.8979591836734693	0.9491313782103995
Salmonella_enterica	0.9183673469387754	0.9619826007015045
Salmonella_enterica	0.9387755102040816	0.9738821542299536
Salmonella_enterica	0.9591836734693877	0.984613556022229
Salmonella_enterica	0.9795918367346939	0.9937727813409253
Salmonella_enterica	1.0	1.0
Listeria_monocytogenes	0.0	0.0
Listeria_monocytogenes	0.02040816326530612	0.026850401729917706
Listeria_monocytogenes	0.04081632653061224	0.05352238532726705
Listeria_monocytogenes	0.061224489795918366	0.080013377807996
Listeria_monocytogenes	0.08163265306122448	0.10632071252154007
Listeria_monocytogenes	0.1020408163265306	0.13244162359033895
Listeria_monocytogenes	0.12244897959183673	0.1583732398857739
Listeria_monocytogenes	0.14285714285714285	0.18411257849022933
Listeria_monocytogenes	0.16326530612244897	0.2096565375882008
Listeria_monocytogenes	0.18367346938775508	0.23500188872149141
Listeria_monocytogenes	0.2040816326530612	0.26014526833434437
Listeria_monocytogenes	0.22448979591836732	0.2850831685235936
Listeria_monocytogenes	0.24489795918367346	0.3098119268962656
Listeria_monocytogenes	0.26530612244897955	0.3343277154221379
Listeria_monocytogenes	0.2857142857142857	0.35862652815107743
Listeria_monocytogenes	0.3061224489795918	0.38270416764392146
Listeria_monocytogenes	0.32653061224489793	0.40655622994050566
Listeria_monocytogenes	0.3469387755102041	0.4301780878581809
Listeria_monocytogenes	0.36734693877551017	0.4535648723776311
Listeria_monocytogenes	0.3877551020408163	0.4767114518284131
Listeria_monocytogenes	0.4081632653061224	0.49961240853241295
Listeria_monocytogenes	0.42857142857142855	0.5222620124967394
Listeria_monocytogenes	0.44897959183673464	0.5446541916650627
Listeria_monocytogenes	0.4693877551020408	0.5667824981335583
Listeria_monocytogenes	0.4897959183673469	0.5886400696084593
Listeria_monocytogenes	0.5102040816326531	0.6102195852186977
Listeria_monocytogenes	0.5306122448979591	0.6315132145882807
Listeria_monocytogenes	0.5510204081632653	0.6525125588038307
Listeria_monocytogenes	0.5714285714285714	0.6732085815621278
Listeria_monocytogenes	0.5918367346938775	0.6935915283209165
Listeria_monocytogenes	0.6122448979591836	0.7136508306612173
Listeria_monocytogenes	0.6326530612244897	0.7333749922392039
Listeria_monocytogenes	0.6530612244897959	0.7527514515689662
Listeria_monocytogenes	0.673469387755102	0.7717664152963344
Listeria_monocytogenes	0.6938775510204082	0.7904046533860679
Listeria_monocytogenes	0.7142857142857142	0.8086492444154252
Listeria_monocytogenes	0.7346938775510203	0.8264812544050838
Listeria_monocytogenes	0.7551020408163265	0.8438793254221549
Listeria_monocytogenes	0.7755102040816326	0.8608191390085268
Listeria_monocytogenes	0.7959183673469387	0.8772727015498066
Listeria_monocytogenes	0.8163265306122448	0.8932073688353634
Listeria_monocytogenes	0.836734693877551	0.9085844751197969
Listeria_monocytogenes	0.8571428571428571	0.9233573368235914
Listeria_monocytogenes	0.8775510204081632	0.9374682151633582
Listeria_monocytogenes	0.8979591836734693	0.9508434290267993
Listeria_monocytogenes	0.9183673469387754	0.9633848883372123
Listeria_monocytogenes	0.9387755102040816	0.9749538353877254
Listeria_monocytogenes	0.9591836734693877	0.9853343684911802
Listeria_monocytogenes	0.9795918367346939	0.9941259021812275
Listeria_monocytogenes	1.0	1.0
