# Supplementary material for: Untargeted Metabolomics Reveals Distinct Metabolic Signatures of Lactic Acid Bacteria in Food Fermentation and the Same Pipeline Applied to Foodborne Pathogen Detection
Source: Metabolites. 2026 Jul 22;16(7):513. doi: 10.3390/metabo16070513 (PMC13413759; doi:10.3390/metabo16070513)
Supplement: Supplementary file 1 [file metabolites-16-00513-s001.zip › SourceData_Table1_Pathogen_Biomarkers_Detailed.csv]

Pathogen	Metabolite	MSI_Level	FC	p_value	AUC	Sensitivity_pct	Specificity_pct	Detection_Time_h	Abundance_Positive	Abundance_Negative
E. coli O157:H7	Trehalose	Level 1	10.2	3.2e-05	0.89	84.2	86.5	18	2850.5	279.5
E. coli O157:H7	Succinic acid	Level 1	0.04	0.00087	0.85	82.0	85.0	18	45.2	1130.0
E. coli O157:H7	Uracil	Level 2	0.4	0.046	0.78	75.5	72.3	18	320.8	802.0
S. enterica	Trehalose	Level 1	51.8	2.1e-06	0.87	81.7	83.9	24	9850.2	190.2
S. enterica	Nonanoic acid	Level 2	29.7	5.4e-05	0.86	80.5	82.4	24	1485.0	50.0
S. enterica	Glucose	Level 1	10.2	0.00038	0.83	79.2	80.1	24	5100.0	500.0
L. monocytogenes	2,6-Dihydroxybenzoic acid	Level 2	77.5	5.6e-06	0.88	82.3	85.1	30	3875.0	50.0
L. monocytogenes	Guanosine	Level 1	15.6	1.1e-05	0.87	81.0	84.5	30	780.0	50.0
L. monocytogenes	Adenine	Level 1	6.9	0.00062	0.82	78.5	79.0	30	1725.0	250.0
